# Supplementary material for: In Silico Analysis of Antibiotic Resistance Genes in the Gut Microflora of Individuals from Diverse Geographies and Age-Groups
Source: PLoS One. 2013 Dec 31;8(12):e83823. doi: 10.1371/journal.pone.0083823 (PMC3877126; doi:10.1371/journal.pone.0083823)
Supplement: Table S1 — Details of the gut metagenomes considered for the present analysis. (XLS) [file pone.0083823.s004.xls]

## Sheet: Sheet1
Supporting Table S1: Details of the gut metagenomes considered for the present analysis
Metagenome name*	Nationality	Age of the individual	Sex
DA-AD-1	Danish	59	F
DA-AD-10	Danish	69	M
DA-AD-11	Danish	59	M
DA-AD-12	Danish	64	M
DA-AD-13	Danish	64	M
DA-AD-14	Danish	0	F
DA-AD-15	Danish	54	F
DA-AD-16	Danish	59	M
DA-AD-17	Danish	49	F
DA-AD-18	Danish	64	M
DA-AD-19	Danish	49	M
DA-AD-2	Danish	54	M
DA-AD-20	Danish	44	F
DA-AD-21	Danish	63	F
DA-AD-22	Danish	49	F
DA-AD-23	Danish	64	M
DA-AD-24	Danish	69	M
DA-AD-25	Danish	59	F
DA-AD-26	Danish	49	F
DA-AD-27	Danish	49	F
DA-AD-28	Danish	59	F
DA-AD-29	Danish	44	F
DA-AD-3	Danish	49	F
DA-AD-30	Danish	69	M
DA-AD-31	Danish	69	M
DA-AD-32	Danish	59	F
DA-AD-33	Danish	54	M
DA-AD-34	Danish	49	M
DA-AD-35	Danish	64	M
DA-AD-36	Danish	44	M
DA-AD-37	Danish	54	F
DA-AD-38	Danish	58	M
DA-AD-39	Danish	67	F
DA-AD-4	Danish	59	M
DA-AD-40	Danish	59	M
DA-AD-41	Danish	49	M
DA-AD-42	Danish	69	M
DA-AD-43	Danish	64	M
DA-AD-44	Danish	59	M
DA-AD-45	Danish	54	M
DA-AD-46	Danish	69	F
DA-AD-47	Danish	54	F
DA-AD-48	Danish	44	F
DA-AD-49	Danish	49	M
DA-AD-5	Danish	49	F
DA-AD-50	Danish	69	F
DA-AD-51	Danish	49	F
DA-AD-52	Danish	49	F
DA-AD-53	Danish	49	M
DA-AD-54	Danish	59	M
DA-AD-55	Danish	54	M
DA-AD-56	Danish	54	F
DA-AD-57	Danish	54	F
DA-AD-58	Danish	59	M
DA-AD-59	Danish	54	M
DA-AD-6	Danish	59	F
DA-AD-60	Danish	69	F
DA-AD-61	Danish	49	F
DA-AD-62	Danish	59	M
DA-AD-63	Danish	54	F
DA-AD-64	Danish	59	M
DA-AD-65	Danish	44	F
DA-AD-66	Danish	54	M
DA-AD-67	Danish	54	F
DA-AD-68	Danish	59	F
DA-AD-69	Danish	49	M
DA-AD-7	Danish	69	M
DA-AD-70	Danish	44	F
DA-AD-71	Danish	64	F
DA-AD-72	Danish	54	M
DA-AD-73	Danish	49	F
DA-AD-74	Danish	64	M
DA-AD-75	Danish	69	F
DA-AD-76	Danish	49	F
DA-AD-77	Danish	49	F
DA-AD-78	Danish	64	F
DA-AD-79	Danish	59	F
DA-AD-8	Danish	59	M
DA-AD-80	Danish	49	F
DA-AD-81	Danish	59	F
DA-AD-82	Danish	54	F
DA-AD-83	Danish	64	M
DA-AD-84	Danish	59	F
DA-AD-85	Danish	59	F
DA-AD-9	Danish	64	M
ES-AD-1	Spanish	25	F
ES-AD-10	Spanish	47	M
ES-AD-11	Spanish	56	M
ES-AD-12	Spanish	48	M
ES-AD-13	Spanish	42	M
ES-AD-14	Spanish	51	F
ES-AD-15	Spanish	49	F
ES-AD-16	Spanish	44	M
ES-AD-17	Spanish	44	F
ES-AD-18	Spanish	55	F
ES-AD-19	Spanish	62	F
ES-AD-2	Spanish	49	M
ES-AD-20	Spanish	41	F
ES-AD-21	Spanish	68	M
ES-AD-22	Spanish	41	F
ES-AD-23	Spanish	34	F
ES-AD-24	Spanish	18	F
ES-AD-25	Spanish	46	F
ES-AD-26	Spanish	36	F
ES-AD-27	Spanish	51	M
ES-AD-28	Spanish	48	F
ES-AD-29	Spanish	45	M
ES-AD-3	Spanish	47	F
ES-AD-30	Spanish	51	F
ES-AD-31	Spanish	53	F
ES-AD-32	Spanish	25	F
ES-AD-33	Spanish	41	F
ES-AD-34	Spanish	63	F
ES-AD-35	Spanish	37	F
ES-AD-36	Spanish	62	M
ES-AD-37	Spanish	19	F
ES-AD-38	Spanish	22	M
ES-AD-39	Spanish	32	M
ES-AD-4	Spanish	38	F
ES-AD-5	Spanish	37	M
ES-AD-6	Spanish	34	F
ES-AD-7	Spanish	43	M
ES-AD-8	Spanish	68	F
ES-AD-9	Spanish	31	M
FR-AD-1	French	63	M
FR-AD-2	French	61	M
FR-AD-3	French	60	M
FR-AD-4	French	60	M
FR-AD-5	French	64	M
FR-AD-6	French	63	M
FR-AD-7	French	62	M
FR-AD-8	French	60	M
IN-CH-H	Indian	1.5	F
IN-CH-M	Indian	1.5	F
IT-AD-1	Italian	84	F
IT-AD-2	Italian	87	M
IT-AD-3	Italian	77	F
IT-AD-4	Italian	80	M
IT-AD-5	Italian	70	M
IT-AD-6	Italian	72	F
JP-AD-1@	Japanese	30	M
JP-AD-2@	Japanese	28	F
JP-AD-3&	Japanese	37	M
JP-AD-4&	Japanese	36	F
JP-AD-7	Japanese	45	M
JP-AD-8	Japanese	35	M
JP-AD-9	Japanese	24	F
JP-CH-1&	Japanese	3	M
JP-CH-2&	Japanese	1.5	F
JP-IN-1@	Japanese	0.6	F
JP-IN-2	Japanese	0.5	M
JP-IN-3	Japanese	0.3	M
JP-IN-4	Japanese	0.3	F
CN-AD-1	Chinese	31	F
CN-AD-2	Chinese	34	F
CN-AD-3	Chinese	44	F
CN-AD-4	Chinese	27	F
CN-AD-5	Chinese	39	F
CN-AD-6	Chinese	27	F
CN-AD-7	Chinese	35	F
CN-AD-8	Chinese	37	F
CN-AD-9	Chinese	32	M
CN-AD-10	Chinese	42	M
CN-AD-11	Chinese	23	F
CN-AD-12	Chinese	24	M
CN-AD-13	Chinese	23	M
CN-AD-14	Chinese	23	M
CN-AD-17	Chinese	19	M
CN-AD-18	Chinese	45	F
CN-AD-19	Chinese	51	F
CN-AD-20	Chinese	33	F
CN-AD-21	Chinese	35	F
CN-AD-22	Chinese	23	M
CN-AD-23	Chinese	26	F
CN-AD-24	Chinese	30	F
CN-AD-25	Chinese	42	F
CN-AD-26	Chinese	32	F
CN-AD-27	Chinese	54	M
CN-AD-28	Chinese	22	M
CN-AD-29	Chinese	43	M
CN-AD-30	Chinese	46	M
CN-AD-31	Chinese	27	F
CN-AD-32	Chinese	29	M
AM-AD-1	American	28	F
AM-AD-2	American	37	M
AM-AD-3	American	NA	NA
AM-AD-4	American	NA	NA
AM-AD-5	American	NA	NA
AM-AD-6	American	NA	NA
AM-AD-7	American	NA	NA
AM-AD-8	American	NA	NA
AM-AD-9	American	NA	NA
AM-AD-10	American	NA	NA
AM-AD-11	American	NA	NA
AM-AD-12	American	NA	NA
AM-AD-13	American	NA	NA
AM-AD-14	American	NA	NA
AM-AD-15	American	NA	NA
AM-AD-16	American	NA	NA
AM-AD-17	American	NA	NA
AM-AD-18	American	NA	NA
AM-AD-19	American	NA	NA
AM-AD-20	American	NA	NA
AM-AD-21	American	NA	NA
AM-AD-22	American	NA	NA
AM-AD-23	American	NA	NA
AM-AD-24	American	NA	NA
AM-AD-25	American	NA	NA
AM-AD-26	American	NA	NA
AM-AD-27	American	NA	NA
AM-AD-28	American	NA	NA
AM-AD-29	American	NA	NA
AM-AD-30	American	NA	NA
AM-AD-31	American	NA	NA
AM-AD-32	American	NA	NA
AM-AD-33	American	NA	NA
AM-AD-34	American	NA	NA
AM-AD-35	American	NA	NA
AM-AD-36	American	NA	NA
AM-AD-37	American	NA	NA
AM-AD-38	American	NA	NA
AM-AD-39	American	NA	NA
AM-AD-40	American	NA	NA
AM-AD-41	American	NA	NA
AM-AD-42	American	NA	NA
AM-AD-43	American	NA	NA
AM-AD-44	American	NA	NA
AM-AD-45	American	NA	NA
AM-AD-46	American	NA	NA
AM-AD-47	American	NA	NA
AM-AD-48	American	NA	NA
AM-AD-49	American	NA	NA
AM-AD-50	American	NA	NA
AM-AD-51	American	NA	NA
AM-AD-52	American	NA	NA
AM-AD-53	American	NA	NA
AM-AD-54	American	NA	NA
AM-AD-55	American	NA	NA
AM-AD-56	American	NA	NA
AM-AD-57	American	NA	NA
AM-AD-58	American	NA	NA
AM-AD-59	American	NA	NA
AM-AD-60	American	NA	NA
AM-AD-61	American	NA	NA
AM-AD-62	American	NA	NA
AM-AD-63	American	NA	NA
AM-AD-64	American	NA	NA
AM-AD-65	American	NA	NA
AM-AD-66	American	NA	NA
AM-AD-67	American	NA	NA
AM-AD-68	American	NA	NA
AM-AD-69	American	NA	NA
AM-AD-70	American	NA	NA
AM-AD-71	American	NA	NA
AM-AD-72	American	NA	NA
AM-AD-73	American	NA	NA
AM-AD-74	American	NA	NA
AM-AD-75	American	NA	NA
AM-AD-76	American	NA	NA
AM-AD-77	American	NA	NA
AM-AD-78	American	NA	NA
AM-AD-79	American	NA	NA
AM-AD-80	American	NA	NA
AM-AD-81	American	NA	NA
AM-AD-82	American	NA	NA
AM-AD-83	American	NA	NA
AM-AD-84	American	NA	NA
AM-AD-85	American	NA	NA
AM-AD-86	American	NA	NA
AM-AD-87	American	NA	NA
AM-AD-88	American	NA	NA
AM-AD-89	American	NA	NA
AM-AD-90	American	NA	NA
AM-AD-91	American	NA	NA
AM-AD-92	American	NA	NA
NOTE: * The tags AD, CH and IN in the metagenome denote that the samples are obtained from adult, children and infants respectively. @ Japanese samples JP-AD-1, JP-AD-2 and JP-IN-1 are obtained from members of the same family. & Japanese samples JP-AD-3, JP-AD-4, JP-CH-1 and JP-CH-2 are obtained from members of the same family.
