# Supplementary material for: In Silico Analysis of Antibiotic Resistance Genes in the Gut Microflora of Individuals from Diverse Geographies and Age-Groups
Source: PLoS One. 2013 Dec 31;8(12):e83823. doi: 10.1371/journal.pone.0083823 (PMC3877126; doi:10.1371/journal.pone.0083823)
Supplement: Table S2 — Details of the antibiotic against which the resistance genes (and their taxonomic origin) in the gut metagenomic data sets obtained from the (A) American (B) Spanish (C) Danish (D) French (E) Italians (F) Indian (G) Japanese and (H) Chinese. The numbers (in brackets) shown for each taxonomic group, indicate the number of contigs (in a given sample) that had the given antibiotic resistance profile and were assigned to the given taxonomic group (based on the alignment parameters). (XLSX) [file pone.0083823.s005.xlsx]

## Sheet: Legend
Supporting Table S2: Details of the antibiotics against which the resistance genes (and their taxonomic origin) in the gut metagenomic data sets obtained from the (A) American (B) Spanish (C) Danish (D) French (E) Italians (F) Indian (G) Japanese and (H) Chinese. The numbers (in brackets) shown for each taxonomic group, indicate the number of contigs (in a given sample) that had the given antibio…

## Sheet: A
	AM-AD-1	AM-AD-2	AM-AD-3	AM-AD-4	AM-AD-5	AM-AD-6	AM-AD-7	AM-AD-8	AM-AD-9	AM-AD-10	AM-AD-11	AM-AD-12	AM-AD-13	AM-AD-14	AM-AD-15	AM-AD-16	AM-AD-17	AM-AD-18	AM-AD-19	AM-AD-20	AM-AD-21	AM-AD-22	AM-AD-23	AM-AD-24	AM-AD-25	AM-AD-26	AM-AD-27	AM-AD-28	AM-AD-29	AM-AD-30	AM-AD-31	AM-AD-32	AM-AD-33	AM-AD-34	AM-AD-35	AM-AD-36	AM-AD-37	AM-AD-38	AM-AD-39	AM-AD-40	AM-AD-41	AM-AD-42	AM-AD-43	AM-AD-44	AM-AD-45	AM-AD-46	AM-AD-47	AM-AD-48	AM-AD-49
tetracycline	Bifidobacterium(1), Clostridiaceae(1)	Streptococcus(1)	Bacteroidetes(2), Prevotella(1)	Bacteroides(1), Bacteroidetes(8)	Bacteroidetes(4), Micrococcaceae(1), Streptococcaceae(1)	Bacteroidetes(4)	Bacteroides(1), Bacteroidetes(7)	Bacteroidetes(1), Paenibacillaceae(1), Streptococcaceae(1)	Bacteroidetes(2)	Bacteroidetes(3)	Acidaminococcaceae(1), Bacteroides(1), Bacteroidetes(5), Roseburia(1)	Acidaminococcus(1), Bacteroidetes(9), Rothia(1), Streptococcaceae(1)	Bacteroides(1), Bacteroidetes(5), Streptococcaceae(1)	Bacteroidetes(5), Firmicutes(1), Roseburia(1), Streptococcaceae(1)	Bacteroidetes(5)	Bacteroides(1), Bacteroidetes(11), Streptococcaceae(1)	Bacteroidetes(6)	Bacteroidetes(6), Roseburia(1), Streptococcaceae(1)	Acidaminococcaceae(1), Bacteroides(1), Bacteroidetes(8), Roseburia(1), Streptococcaceae(1)	Bacteroidetes(3), Proteobacteria(1), Streptococcaceae(1)	Acidaminococcaceae(1), Bacteroidetes(8), Prevotellaceae(1), Roseburia(1)	Bacteroidetes(6), Prevotella(1), Streptococcaceae(1)	Bacteroidetes(3), Roseburia(1)	Acidaminococcus(1), Bacteroides(1), Bacteroidetes(7)	Bacteroides(1), Bacteroidetes(9)	Bacteroidetes(5)	Acidaminococcaceae(1), Bacteroides(1), Bacteroidetes(2)	Bacteroides(1), Bacteroidetes(4), Roseburia(1), Rothia(1)	Bacteroidetes(1)	Bacteroides(1), Bacteroidetes(6)	Acidaminococcus(1), Bacteroides(1), Bacteroidetes(2)	Bacteroidetes(5), Proteobacteria(1), Streptococcaceae(1)	Bacteroidaceae(1), Bacteroidetes(5), Roseburia(1)	Bacteroides(1), Bacteroidetes(10), Roseburia(1), Streptococcaceae(1)	Bacteroides(1), Bacteroidetes(4), Rothia(1), Streptococcaceae(1)	Bacteroidetes(2)	Bacteroidetes(3), Streptococcaceae(2)	Bacteroidetes(3)	Bacteroidetes(2)	Bacteroidetes(4)	Acidaminococcaceae(1), Bacteroides(1), Bacteroidetes(8), Prevotella(1)	Bacteroidetes(3), Streptococcaceae(1)	Bacteroidetes(9), Prevotellaceae(1), Streptococcaceae(1)	Acidaminococcaceae(1), Bacteroidetes(8)	Bacteroides(1), Bacteroidetes(6), Roseburia(1), Streptococcaceae(1)	Bacteroidetes(7), Streptococcaceae(2)	Bacteroidetes(6), Streptococcaceae(1)	Bacteroidetes(3), Roseburia(1)	Bacteroides(1), Bacteroidetes(8), Firmicutes(1), Roseburia(1)
bacitracin	Firmicutes(1)	Firmicutes(7)	Bacteroidetes(3), Firmicutes(8)	Eubacterium(1), Firmicutes(6)	Bacteroidetes(2), Eubacteriaceae(1), Firmicutes(5)	NA	Bacteroidetes(4), Eubacterium(1), Firmicutes(3)	Firmicutes(2), Proteobacteria(1)	Proteobacteria(1)	Bacteroidetes(1), Eubacteriaceae(1), Firmicutes(6)	Bacteroidetes(1), Eubacteriaceae(3), Eubacterium(1), Firmicutes(14)	Bacteroidetes(3), Eubacteriaceae(1), Eubacterium(1), Firmicutes(18), Proteobacteria(2)	Bacteroidetes(2), Eubacterium(1), Firmicutes(7), Proteobacteria(1)	Bacteroidetes(2), Eubacteriaceae(1), Eubacterium(2), Firmicutes(17)	Eubacteriaceae(1), Eubacterium(1), Firmicutes(7)	Bacteroidetes(2), Eubacteriaceae(3), Eubacterium(2), Firmicutes(14), Proteobacteria(2)	Bacteroidetes(1), Eubacteriaceae(1), Firmicutes(6), Proteobacteria(1)	Eubacterium(2), Firmicutes(15)	Bacteroidetes(3), Eubacteriaceae(1), Eubacterium(1), Firmicutes(7), Proteobacteria(1)	Eubacteriaceae(3), Eubacterium(1), Firmicutes(11), Proteobacteria(2)	Bacteroidetes(5), Eubacteriaceae(2), Eubacterium(1), Firmicutes(13)	Bacteroidetes(3), Eubacterium(1), Firmicutes(9), Proteobacteria(1)	Bacteroidetes(1), Eubacteriaceae(1), Firmicutes(8), Proteobacteria(1)	Bacteroidetes(1), Proteobacteria(1)	Bacteroidetes(1), Proteobacteria(1)	Bacteroidetes(1), Firmicutes(1)	Bacteroidetes(2), Eubacteriaceae(1), Firmicutes(5), Proteobacteria(1)	Bacteroidetes(1), Clostridiaceae(1), Eubacterium(1), Firmicutes(6)	Bacteroidetes(1), Firmicutes(4)	Eubacteriaceae(1), Firmicutes(3), Proteobacteria(1)	Eubacteriaceae(1), Firmicutes(4), Proteobacteria(1)	Escherichia(1), Eubacteriaceae(2), Eubacterium(2), Firmicutes(3)	Bacteroidetes(1), Eubacterium(1), Firmicutes(3), Proteobacteria(1)	Bacteroidetes(3), Eubacteriaceae(2), Firmicutes(2), Proteobacteria(1)	Bacteroidetes(2), Eubacterium(1)	Eubacterium(1), Firmicutes(4)	Firmicutes(5)	Eubacterium(1), Firmicutes(8)	Firmicutes(2), Proteobacteria(1)	Firmicutes(2)	Bacteroidetes(4), Eubacteriaceae(3), Firmicutes(15)	Bacteroidetes(1), Eubacteriaceae(1), Proteobacteria(1)	Bacteroidetes(1), Eubacterium(1), Firmicutes(6)	Eubacterium(2), Firmicutes(10)	Eubacterium(1), Firmicutes(1)	Bacteroidetes(2), Firmicutes(1)	Bacteroidetes(2), Eubacterium(1), Firmicutes(4)	Bacteroidetes(1), Eubacterium(1), Firmicutes(9)	Bacteroidetes(2), Eubacteriaceae(1), Eubacterium(1), Firmicutes(11)
vancomycin	Firmicutes(6)	Firmicutes(9)	Firmicutes(4)	Enterococcaceae(1), Firmicutes(7)	Coprococcus(1), Firmicutes(3)	NA	Coprococcus(1), Firmicutes(7)	Firmicutes(1)	NA	Enterococcaceae(6), Firmicutes(19)	Coprococcus(1), Enterococcaceae(2), Firmicutes(5)	Coprococcus(1), Enterococcaceae(4), Firmicutes(17)	Coprococcus(1), Enterococcaceae(2), Firmicutes(14)	Enterococcaceae(2), Firmicutes(15)	Coprococcus(1), Enterococcaceae(11), Firmicutes(17), Lachnospiraceae(1)	Coprococcus(1), Enterococcaceae(4), Firmicutes(17)	Coprococcus(1), Enterococcaceae(3), Firmicutes(8), Lachnospiraceae(1)	Coprococcus(1), Enterococcaceae(4), Firmicutes(13)	Firmicutes(3)	Coprococcus(1), Enterococcaceae(2), Firmicutes(5)	Firmicutes(9)	Coprococcus(1), Enterococcaceae(2), Firmicutes(18)	Enterococcaceae(1), Firmicutes(4)	Coprococcus(1), Firmicutes(7)	Enterococcaceae(1), Firmicutes(1)	Firmicutes(2)	Enterococcaceae(2), Firmicutes(10)	Enterococcaceae(1), Firmicutes(7)	Coprococcus(1), Firmicutes(3)	Firmicutes(4)	Enterococcaceae(1), Firmicutes(4)	Coprococcus(1), Enterococcaceae(2), Firmicutes(5)	Coprococcus(1), Enterococcaceae(1), Enterococcus(1), Firmicutes(1)	Coprococcus(1), Enterococcaceae(1)	Firmicutes(2)	Coprococcus(1), Firmicutes(3)	Coprococcus(1), Firmicutes(4)	Enterococcaceae(3), Firmicutes(5), Lachnospiraceae(1)	Enterococcaceae(1), Firmicutes(2)	Coprococcus(1), Enterococcaceae(1), Firmicutes(4)	Enterococcaceae(3), Firmicutes(14)	NA	Enterococcaceae(1), Firmicutes(6)	Coprococcus(1), Enterococcaceae(3), Firmicutes(15)	Firmicutes(1)	Firmicutes(2)	Firmicutes(4)	Enterococcaceae(2), Firmicutes(10)	Enterococcaceae(5), Firmicutes(14), Lachnospiraceae(1)
cephalosporin	NA	NA	Bacteroidaceae(2), Bacteroidetes(1)	Bacteroides(1), Bacteroidetes(2)	Bacteroidaceae(1), Bacteroides(1), Bacteroidetes(2)	Bacteroidaceae(2), Bacteroides(2)	Bacteroidaceae(2), Bacteroides(1), Bacteroidetes(3)	Bacteroidaceae(1), Bacteroides(2)	Bacteroidaceae(1), Bacteroides(1), Bacteroidetes(1)	Bacteroidaceae(2), Bacteroides(2), Bacteroidetes(4)	Bacteroides(2), Bacteroidetes(2)	Bacteroidaceae(2), Bacteroides(2), Bacteroidetes(4)	Bacteroidaceae(2), Bacteroidetes(2)	Bacteroidaceae(2), Bacteroides(2), Bacteroidetes(2)	Bacteroides(1)	Bacteroidaceae(1), Bacteroides(2), Bacteroidetes(4)	Bacteroides(1), Bacteroidetes(2)	Bacteroidaceae(1), Bacteroides(1)	Bacteroidaceae(2), Bacteroides(1), Bacteroidetes(1)	Bacteroidaceae(2), Bacteroides(3)	Bacteroides(1), Bacteroidetes(4)	Bacteroidaceae(4), Bacteroidetes(2)	Bacteroidaceae(2), Bacteroides(2), Bacteroidetes(1)	Bacteroidaceae(2), Bacteroides(1), Bacteroidetes(4)	Bacteroides(1), Bacteroidetes(2)	Bacteroidaceae(2), Bacteroides(1), Bacteroidetes(1)	Bacteroidaceae(4), Bacteroides(1), Bacteroidetes(3)	Bacteroidaceae(1), Bacteroides(3), Bacteroidetes(1)	Bacteroidaceae(1), Bacteroides(1), Bacteroidetes(1)	Bacteroidaceae(2), Bacteroides(2), Bacteroidetes(1)	Bacteroides(1), Bacteroidetes(3)	Bacteroidetes(2)	Bacteroidaceae(1), Bacteroides(1), Bacteroidetes(2)	Bacteroidaceae(1), Bacteroides(3), Bacteroidetes(3)	Bacteroidaceae(3), Bacteroides(1), Bacteroidetes(4)	NA	Bacteroidaceae(1), Bacteroides(1)	Bacteroidaceae(1), Bacteroidetes(1)	Bacteroidetes(1)	Bacteroides(1), Bacteroidetes(1)	Bacteroidaceae(2), Bacteroides(2), Bacteroidetes(3)	Bacteroidetes(3)	Bacteroidaceae(3), Bacteroides(1), Bacteroidetes(2)	Bacteroides(2), Bacteroidetes(1)	Bacteroidaceae(1), Bacteroides(1), Bacteroidetes(3)	Bacteroidaceae(1), Bacteroides(1)	Bacteroidaceae(1), Bacteroides(1), Bacteroidetes(1)	Bacteroidaceae(2), Bacteroides(1), Bacteroidetes(2)	Bacteroidaceae(3), Bacteroides(1), Bacteroidetes(1)
fosmidomycin	NA	NA	NA	Proteobacteria(5)	Proteobacteria(4)	Proteobacteria(1)	Proteobacteria(5)	Proteobacteria(1)	Proteobacteria(1)	Proteobacteria(3)	Proteobacteria(2)	Proteobacteria(2)	Proteobacteria(5)	Proteobacteria(3)	Proteobacteria(1)	Proteobacteria(4)	Proteobacteria(5)	Proteobacteria(4)	Proteobacteria(5)	Proteobacteria(3)	Proteobacteria(8)	Proteobacteria(6)	Proteobacteria(3)	Proteobacteria(5)	Proteobacteria(5)	Proteobacteria(4)	Proteobacteria(5)	Proteobacteria(1)	NA	Proteobacteria(2)	Proteobacteria(3)	Enterobacteriaceae(1), Proteobacteria(4)	Proteobacteria(6)	Proteobacteria(6)	Proteobacteria(7)	Proteobacteria(3)	Proteobacteria(5)	NA	Proteobacteria(4)	Proteobacteria(4)	Proteobacteria(9)	Proteobacteria(2)	Proteobacteria(8)	Proteobacteria(4)	Proteobacteria(5)	Proteobacteria(6)	Proteobacteria(4)	Proteobacteria(5)	Proteobacteria(8)
F3H8F5	NA	NA	Bacteroides(1), Bacteroidetes(1), Firmicutes(1)	Firmicutes(1), Streptococcus(1)	NA	NA	Streptococcus(1)	Bacteroides(1)	NA	Streptococcus(1)	Streptococcus(1)	Bacteroides(1), Firmicutes(1), Streptococcus(1)	Streptococcus(1)	NA	Staphylococcaceae(1), Streptococcus(1)	Bacteroides(1), Firmicutes(1)	NA	Streptococcus(1)	Bacteroides(1), Streptococcaceae(1)	Firmicutes(1), Streptococcus(1)	Firmicutes(1), Streptococcus(1)	Streptococcus(1)	NA	Firmicutes(1)	Firmicutes(1)	NA	Staphylococcaceae(1)	Bacteroides(1), Staphylococcaceae(1), Streptococcus(1)	Streptococcus(1)	Firmicutes(1), Streptococcus(1)	Streptococcus(1)	Streptococcus(1)	Streptococcus(1)	NA	Streptococcus(1)	NA	Streptococcus(1)	NA	NA	NA	NA	NA	Streptococcus(1)	Bacteroides(1), Bacteroidetes(1)	NA	Firmicutes(1)	Bacteroides(1), Streptococcus(1)	Streptococcus(1)	Bacteroides(1), Streptococcus(1)
lincomycin	NA	Firmicutes(1)	Firmicutes(1)	Firmicutes(1)	Firmicutes(1)	NA	NA	NA	Firmicutes(1)	Firmicutes(2)	Firmicutes(1)	Firmicutes(1)	Firmicutes(2)	Firmicutes(1)	Firmicutes(1)	Firmicutes(2)	Firmicutes(1)	Firmicutes(3)	Firmicutes(2)	Firmicutes(1)	NA	Firmicutes(1)	NA	NA	Firmicutes(1)	NA	Firmicutes(1)	Firmicutes(2)	Firmicutes(1)	Firmicutes(1)	Firmicutes(1)	NA	Firmicutes(1)	Firmicutes(1)	Firmicutes(1)	NA	Firmicutes(1)	Firmicutes(1)	Firmicutes(1)	Firmicutes(1)	Firmicutes(1)	Firmicutes(1)	Firmicutes(2)	Firmicutes(2)	Firmicutes(1)	Firmicutes(2)	NA	Firmicutes(1)	Firmicutes(2)
streptomycin	NA	Bacteroides(1)	Pediococcus(1)	Pediococcus(1)	NA	NA	Pediococcus(1)	NA	Pediococcus(1)	Firmicutes(1), Lactobacillaceae(1), Pediococcus(1)	Firmicutes(1), Pediococcus(1)	Pediococcus(1)	NA	Firmicutes(1), Pediococcus(1)	Pediococcus(1)	Pediococcus(1)	Pediococcus(1)	Firmicutes(1), Pediococcus(1)	Pediococcus(1)	NA	Pediococcus(1)	Pediococcus(1)	NA	Firmicutes(1)	NA	NA	Firmicutes(1), Lactobacillaceae(1), Pediococcus(1)	Pediococcus(1)	Firmicutes(1)	Pediococcus(1)	Firmicutes(1), Pediococcus(1)	Pediococcus(1)	Firmicutes(1), Pediococcus(1)	NA	NA	NA	NA	Firmicutes(1), Pediococcus(1)	NA	Pediococcus(1)	Pediococcus(1)	NA	Pediococcus(1)	Pediococcus(1), Vibrio(1)	Pediococcus(1)	NA	Pediococcus(1)	Pediococcus(1)	Pediococcus(1)
macrolide	NA	NA	NA	Clostridium(1)	NA	NA	NA	Firmicutes(1)	NA	Clostridium(1)	Firmicutes(1)	Firmicutes(1)	Clostridium(1)	NA	NA	Firmicutes(1)	NA	Firmicutes(1)	Clostridium(1), Firmicutes(1)	NA	Clostridium(1), Firmicutes(1)	Firmicutes(1)	NA	NA	Clostridium(1)	Clostridium(1)	Firmicutes(1)	Firmicutes(1)	Firmicutes(1)	NA	NA	Firmicutes(1)	Clostridium(1)	Firmicutes(1)	Firmicutes(1)	NA	Firmicutes(1)	NA	NA	Firmicutes(1)	Firmicutes(1)	NA	NA	NA	NA	NA	NA	Firmicutes(2)	NA
chloramphenicol	NA	NA	Aeromonas(1), Firmicutes(1)	Proteobacteria(1)	NA	NA	Proteobacteria(1)	NA	NA	Firmicutes(1)	Peptostreptococcaceae(1)	Proteobacteria(2)	Proteobacteria(1)	NA	NA	Peptostreptococcaceae(1), Proteobacteria(2)	NA	Peptostreptococcaceae(1), Proteobacteria(3)	Proteobacteria(2)	NA	Aeromonas(1)	Proteobacteria(1)	NA	NA	NA	NA	Aeromonas(1), Peptostreptococcaceae(1)	NA	Proteobacteria(2)	NA	NA	Escherichia(1), Proteobacteria(1)	NA	Peptostreptococcaceae(1), Proteobacteria(1)	Peptostreptococcaceae(1)	NA	NA	NA	Peptostreptococcaceae(1)	NA	Peptostreptococcaceae(1)	Peptostreptococcaceae(1)	Firmicutes(1)	NA	NA	Proteobacteria(1)	NA	Firmicutes(1), Peptostreptococcaceae(1)	Aeromonas(1), Proteobacteria(1)
streptogramin_a	NA	NA	NA	NA	NA	NA	NA	NA	NA	Firmicutes(3)	Firmicutes(1)	Firmicutes(1)	Firmicutes(1)	Staphylococcaceae(1)	Staphylococcaceae(1)	Firmicutes(1)	Staphylococcaceae(1)	NA	NA	NA	NA	Firmicutes(1)	NA	NA	NA	NA	NA	NA	Firmicutes(1)	NA	NA	NA	NA	NA	NA	NA	NA	Firmicutes(1)	Firmicutes(1)	NA	Staphylococcaceae(1)	NA	Firmicutes(1)	NA	NA	NA	NA	Firmicutes(1), Staphylococcaceae(1)	Firmicutes(1)
J3I4	Firmicutes(1)	Firmicutes(3)	NA	NA	NA	NA	NA	NA	NA	NA	NA	Firmicutes(1)	NA	NA	NA	NA	NA	Firmicutes(1)	Firmicutes(1)	NA	NA	NA	NA	NA	NA	NA	NA	NA	NA	NA	NA	NA	NA	NA	NA	NA	NA	NA	NA	NA	NA	NA	NA	Firmicutes(1)	NA	NA	NA	NA	NA
E8B3G5A5G2E9F4H1E5	NA	NA	Staphylococcus(1)	NA	Staphylococcus(1)	NA	NA	NA	NA	Staphylococcus(1)	Staphylococcus(1)	NA	Staphylococcus(1)	Staphylococcus(1)	Staphylococcus(1)	Staphylococcus(1)	Staphylococcus(1)	Staphylococcus(1)	Staphylococcus(1)	Staphylococcus(1)	NA	Staphylococcus(1)	NA	NA	NA	Staphylococcus(1)	Staphylococcus(1)	NA	NA	NA	NA	Staphylococcus(1)	NA	NA	NA	NA	NA	NA	NA	NA	NA	NA	NA	NA	NA	NA	Staphylococcus(1)	Staphylococcus(1)	Staphylococcus(1)
A6I8D7B1I6	NA	NA	NA	Proteobacteria(1)	NA	NA	NA	Proteobacteria(1)	Proteobacteria(1)	NA	NA	Proteobacteria(2)	Proteobacteria(1)	NA	NA	Proteobacteria(1)	Proteobacteria(1)	NA	Proteobacteria(1)	NA	NA	Proteobacteria(1)	Proteobacteria(1)	Proteobacteria(1)	Proteobacteria(1)	NA	Proteobacteria(1)	NA	NA	Proteobacteria(1)	NA	NA	Proteobacteria(1)	NA	NA	NA	NA	NA	NA	NA	Proteobacteria(1)	NA	NA	NA	NA	NA	NA	NA	NA
sulfonamide	NA	NA	NA	NA	NA	NA	NA	NA	NA	NA	NA	NA	NA	NA	NA	NA	NA	NA	NA	NA	NA	NA	NA	NA	NA	NA	NA	NA	NA	NA	NA	NA	NA	NA	NA	NA	NA	NA	NA	NA	NA	NA	NA	Proteobacteria(1)	NA	NA	NA	Proteobacteria(1)	NA
qa_compound	NA	NA	Firmicutes(1)	Firmicutes(2)	NA	NA	Firmicutes(1)	NA	NA	NA	NA	NA	Firmicutes(1)	NA	Firmicutes(1)	NA	NA	Firmicutes(1)	NA	NA	Firmicutes(1)	NA	Firmicutes(1)	NA	NA	NA	Firmicutes(1)	NA	NA	NA	NA	Firmicutes(1)	NA	NA	Firmicutes(1)	NA	NA	NA	NA	Firmicutes(1)	NA	NA	Firmicutes(1)	NA	NA	NA	NA	NA	Firmicutes(1)
trimethoprim	NA	NA	NA	NA	NA	NA	NA	NA	NA	NA	NA	NA	NA	NA	NA	NA	NA	NA	NA	NA	NA	NA	NA	NA	NA	NA	NA	NA	NA	NA	NA	NA	NA	NA	NA	NA	NA	NA	NA	NA	NA	NA	NA	NA	NA	NA	NA	NA	NA
A6E6F5B1A3	NA	NA	NA	NA	NA	NA	NA	Proteobacteria(1)	NA	NA	NA	NA	NA	NA	NA	NA	NA	NA	NA	NA	NA	NA	NA	NA	NA	NA	NA	NA	NA	NA	NA	Citrobacter(1), Enterobacteriaceae(1), Escherichia(1), Proteobacteria(2)	NA	NA	NA	NA	NA	NA	NA	NA	NA	Proteobacteria(1)	NA	NA	NA	NA	NA	NA	NA
E8G3I9A5H4C9	NA	NA	NA	NA	NA	NA	NA	NA	NA	Macrococcus(1)	NA	NA	NA	NA	NA	NA	NA	NA	NA	NA	NA	NA	NA	NA	NA	NA	NA	Firmicutes(1)	NA	NA	NA	NA	NA	NA	NA	NA	NA	NA	NA	NA	NA	NA	NA	NA	NA	NA	NA	NA	NA
A6F5A4	NA	NA	NA	Proteobacteria(1)	NA	NA	NA	NA	NA	NA	NA	NA	NA	NA	Proteobacteria(1)	NA	NA	Proteobacteria(1)	NA	NA	Proteobacteria(1)	NA	NA	NA	NA	NA	NA	NA	NA	NA	Proteobacteria(1)	NA	NA	NA	NA	NA	NA	NA	NA	NA	NA	NA	NA	Proteobacteria(1)	NA	NA	NA	NA	Proteobacteria(1)
fosfomycin	NA	NA	NA	NA	NA	NA	NA	NA	NA	NA	NA	NA	NA	NA	NA	NA	NA	NA	NA	NA	NA	NA	NA	NA	NA	NA	NA	NA	NA	NA	NA	NA	NA	NA	NA	NA	NA	NA	NA	NA	NA	NA	NA	NA	NA	NA	NA	Firmicutes(1)	NA
kasugamycin	NA	NA	NA	NA	NA	NA	NA	NA	NA	NA	NA	NA	NA	NA	NA	NA	NA	NA	NA	NA	NA	NA	NA	NA	NA	NA	NA	NA	NA	NA	NA	Escherichia(1)	Proteobacteria(1)	NA	NA	NA	NA	NA	NA	NA	NA	NA	NA	NA	NA	NA	NA	NA	NA
aminoglycoside	NA	NA	NA	NA	NA	NA	NA	NA	NA	NA	NA	NA	NA	NA	NA	NA	NA	NA	NA	NA	NA	NA	NA	NA	NA	NA	NA	NA	NA	NA	NA	NA	NA	NA	NA	NA	NA	NA	NA	NA	NA	NA	NA	NA	NA	NA	NA	NA	NA
MultiDrug2	NA	NA	NA	NA	NA	NA	NA	NA	NA	NA	NA	NA	NA	NA	NA	NA	NA	NA	NA	NA	NA	NA	NA	NA	NA	NA	NA	NA	NA	NA	NA	NA	NA	NA	NA	NA	NA	NA	NA	NA	NA	NA	NA	NA	NA	NA	NA	NA	NA
C8D8	NA	NA	NA	NA	NA	NA	NA	NA	NA	NA	NA	NA	NA	NA	NA	NA	NA	NA	NA	NA	NA	NA	NA	NA	NA	NA	NA	NA	NA	NA	NA	Escherichia(1)	NA	NA	NA	NA	NA	NA	NA	NA	NA	NA	NA	NA	NA	NA	NA	NA	NA
I3A4G8	NA	NA	NA	NA	NA	NA	NA	NA	NA	NA	NA	NA	NA	NA	NA	NA	NA	NA	NA	NA	NA	NA	NA	NA	NA	NA	NA	NA	NA	NA	NA	Escherichia(1)	NA	NA	NA	NA	NA	NA	NA	NA	NA	NA	NA	NA	NA	NA	NA	NA	NA
penicillin	NA	NA	NA	NA	NA	NA	NA	NA	NA	NA	NA	NA	NA	NA	NA	NA	NA	NA	NA	NA	NA	NA	NA	NA	NA	NA	NA	NA	NA	NA	NA	Proteobacteria(1)	NA	NA	NA	NA	NA	NA	NA	NA	NA	NA	NA	NA	NA	NA	NA	NA	NA
polymyxin	NA	NA	NA	NA	NA	NA	NA	NA	NA	NA	NA	NA	NA	NA	NA	NA	NA	NA	NA	NA	NA	NA	NA	NA	NA	NA	NA	NA	NA	NA	NA	NA	NA	NA	NA	NA	NA	NA	NA	NA	NA	NA	NA	NA	NA	NA	NA	NA	NA
MultiDrug	NA	NA	NA	NA	NA	NA	NA	NA	NA	NA	NA	NA	NA	NA	NA	NA	NA	NA	NA	NA	NA	NA	NA	NA	NA	NA	NA	NA	NA	NA	NA	NA	NA	NA	NA	NA	NA	NA	NA	NA	NA	NA	NA	NA	NA	NA	NA	NA	NA
na_antimicrobials	NA	NA	NA	NA	NA	NA	NA	NA	NA	NA	NA	NA	NA	NA	NA	NA	NA	NA	NA	NA	NA	NA	NA	NA	NA	NA	NA	NA	NA	NA	NA	NA	NA	NA	NA	NA	NA	NA	NA	NA	NA	NA	NA	NA	NA	NA	NA	NA	NA
fluoroquinolone	NA	NA	NA	NA	NA	NA	NA	Proteobacteria(2)	NA	NA	NA	NA	NA	NA	NA	NA	NA	NA	NA	NA	NA	NA	NA	NA	NA	NA	NA	NA	NA	NA	NA	NA	Proteobacteria(1)	NA	NA	NA	NA	NA	NA	NA	NA	NA	NA	NA	NA	NA	NA	NA	NA
beta_lactam	NA	NA	NA	NA	NA	NA	NA	NA	NA	NA	NA	NA	NA	NA	NA	NA	NA	NA	NA	NA	NA	NA	NA	NA	NA	NA	NA	NA	NA	NA	NA	NA	NA	NA	NA	NA	NA	NA	NA	NA	NA	NA	NA	NA	NA	NA	NA	NA	NA
G6C2C1	NA	NA	NA	NA	NA	NA	NA	NA	NA	NA	NA	NA	NA	NA	NA	NA	NA	NA	NA	NA	NA	NA	NA	NA	NA	NA	NA	NA	NA	NA	NA	NA	NA	NA	NA	NA	NA	NA	NA	NA	NA	NA	NA	NA	NA	NA	NA	NA	NA
C5D7	NA	NA	NA	NA	NA	NA	NA	NA	NA	NA	NA	NA	NA	NA	NA	NA	NA	NA	NA	NA	NA	NA	NA	NA	NA	NA	NA	NA	NA	NA	NA	NA	NA	NA	NA	NA	NA	NA	NA	NA	NA	NA	NA	NA	NA	NA	NA	NA	NA
D3G4	NA	NA	NA	NA	NA	NA	NA	NA	NA	NA	NA	NA	NA	NA	NA	NA	NA	NA	NA	NA	NA	NA	NA	NA	NA	NA	NA	NA	NA	NA	NA	Shigella(1)	NA	NA	NA	NA	NA	NA	NA	NA	NA	NA	NA	NA	NA	NA	NA	NA	NA
D1D5	NA	NA	NA	NA	NA	NA	NA	Proteobacteria(1)	NA	NA	NA	NA	NA	NA	NA	NA	NA	NA	NA	NA	NA	NA	NA	NA	NA	NA	NA	NA	NA	NA	NA	NA	NA	NA	NA	NA	NA	NA	NA	NA	NA	NA	NA	NA	NA	NA	NA	NA	NA
C5A4G4	NA	NA	NA	NA	NA	NA	NA	NA	NA	NA	NA	NA	NA	NA	NA	NA	NA	NA	NA	NA	NA	NA	NA	NA	NA	NA	NA	NA	NA	NA	NA	NA	NA	NA	NA	NA	NA	NA	NA	NA	NA	NA	NA	NA	NA	NA	NA	NA	NA
G2E9	NA	NA	NA	NA	NA	NA	Proteobacteria(1)	NA	NA	NA	NA	NA	NA	NA	NA	NA	NA	NA	NA	NA	NA	NA	NA	NA	NA	NA	NA	NA	NA	NA	NA	NA	NA	NA	NA	NA	NA	Proteobacteria(1)	NA	NA	NA	NA	NA	NA	NA	NA	NA	NA	NA
C4B9B4G6	NA	NA	NA	NA	NA	NA	NA	NA	NA	NA	NA	NA	NA	NA	NA	NA	NA	NA	NA	NA	NA	NA	NA	NA	NA	NA	NA	NA	NA	NA	NA	NA	NA	NA	NA	NA	NA	NA	NA	NA	NA	NA	NA	NA	NA	NA	NA	NA	NA
G5G2E9F4H1E5	NA	NA	NA	NA	NA	NA	NA	NA	NA	NA	NA	NA	NA	NA	NA	NA	NA	NA	NA	NA	NA	NA	NA	NA	NA	NA	NA	NA	NA	NA	NA	NA	NA	NA	NA	NA	NA	NA	NA	NA	NA	NA	NA	NA	NA	NA	NA	NA	NA
A6E6	NA	NA	NA	NA	NA	NA	NA	NA	NA	NA	NA	NA	NA	NA	NA	NA	NA	NA	NA	NA	NA	NA	NA	NA	NA	NA	NA	NA	NA	NA	NA	NA	NA	NA	NA	NA	NA	NA	NA	NA	NA	NA	NA	NA	NA	NA	NA	NA	NA
I9E9H4C9E3	NA	NA	NA	NA	NA	NA	NA	NA	NA	NA	NA	NA	NA	NA	NA	NA	NA	NA	NA	NA	NA	NA	NA	NA	NA	NA	NA	NA	NA	NA	NA	Enterobacteriaceae(1)	NA	NA	NA	NA	NA	NA	NA	NA	NA	NA	NA	NA	NA	NA	NA	NA	NA
F7D2G1G6	NA	NA	NA	NA	NA	NA	NA	NA	NA	NA	NA	NA	NA	NA	NA	NA	NA	NA	NA	NA	NA	NA	NA	NA	NA	NA	NA	NA	NA	NA	NA	NA	NA	NA	NA	NA	NA	NA	NA	NA	NA	NA	NA	NA	NA	NA	NA	NA	NA
C6G4	NA	NA	NA	NA	NA	NA	NA	NA	NA	NA	NA	NA	NA	NA	NA	NA	NA	NA	NA	NA	NA	NA	NA	NA	NA	NA	NA	NA	NA	NA	NA	NA	NA	NA	NA	NA	NA	NA	NA	NA	NA	NA	NA	NA	NA	NA	NA	NA	NA
E6D7H3D5	NA	NA	NA	NA	NA	NA	NA	NA	NA	NA	NA	NA	NA	NA	NA	NA	NA	NA	NA	NA	NA	NA	NA	NA	NA	NA	NA	NA	NA	NA	NA	NA	NA	NA	NA	NA	NA	NA	NA	NA	NA	NA	NA	NA	NA	NA	NA	NA	NA
erythromycin	NA	NA	NA	NA	NA	NA	NA	NA	NA	NA	NA	NA	NA	NA	NA	NA	NA	NA	NA	NA	NA	NA	NA	NA	NA	NA	NA	NA	NA	NA	NA	NA	NA	NA	NA	NA	NA	NA	NA	NA	NA	NA	NA	NA	NA	NA	NA	NA	NA
methicillin	NA	NA	NA	NA	NA	NA	NA	NA	NA	NA	NA	NA	NA	NA	NA	NA	NA	NA	NA	NA	NA	NA	NA	NA	NA	NA	NA	NA	NA	NA	NA	NA	NA	NA	NA	NA	NA	NA	NA	NA	NA	NA	NA	NA	NA	NA	NA	NA	NA
C7G6	NA	NA	NA	NA	NA	NA	NA	NA	NA	NA	NA	NA	NA	NA	NA	NA	NA	NA	NA	NA	NA	NA	NA	NA	NA	NA	NA	NA	NA	NA	NA	NA	NA	NA	NA	NA	NA	NA	NA	NA	NA	NA	NA	NA	NA	NA	NA	NA	NA
tigecycline	NA	NA	NA	NA	NA	NA	NA	NA	NA	NA	NA	NA	NA	NA	NA	NA	NA	NA	NA	NA	NA	NA	NA	NA	NA	NA	NA	NA	NA	NA	NA	NA	NA	NA	NA	NA	NA	NA	NA	NA	NA	NA	NA	NA	NA	NA	NA	NA	NA
B4C4B8B9B6B7	NA	NA	NA	NA	NA	NA	NA	NA	NA	NA	NA	NA	NA	NA	NA	NA	NA	NA	NA	NA	NA	NA	NA	NA	NA	NA	NA	NA	NA	NA	NA	NA	NA	NA	NA	NA	NA	NA	NA	NA	NA	NA	NA	NA	NA	NA	NA	NA	NA
B9G6	NA	NA	NA	NA	NA	NA	NA	NA	NA	NA	NA	NA	NA	NA	NA	NA	NA	NA	NA	NA	NA	NA	NA	NA	NA	NA	NA	NA	NA	NA	NA	NA	NA	NA	NA	NA	NA	NA	NA	NA	NA	NA	NA	NA	NA	NA	NA	NA	NA
H9H6	NA	NA	NA	NA	NA	NA	NA	NA	NA	NA	NA	NA	NA	NA	NA	NA	NA	NA	NA	NA	NA	NA	NA	NA	NA	NA	NA	NA	NA	NA	NA	NA	NA	NA	NA	NA	NA	NA	NA	NA	NA	NA	NA	NA	NA	NA	NA	NA	NA
F7G6C3B7C2C1	NA	NA	NA	NA	NA	NA	NA	NA	NA	NA	NA	NA	NA	NA	NA	NA	NA	NA	NA	NA	NA	NA	NA	NA	NA	NA	NA	NA	NA	NA	NA	NA	NA	NA	NA	NA	NA	NA	NA	NA	NA	NA	NA	NA	NA	NA	NA	NA	NA
[truncated: 43 more columns]

## Sheet: B
	ES-AD-1	ES-AD-2	ES-AD-3	ES-AD-4	ES-AD-5	ES-AD-6	ES-AD-7	ES-AD-8	ES-AD-9	ES-AD-10	ES-AD-11	ES-AD-12	ES-AD-13	ES-AD-14	ES-AD-15	ES-AD-16	ES-AD-17	ES-AD-18	ES-AD-19	ES-AD-20	ES-AD-21	ES-AD-22	ES-AD-23	ES-AD-24	ES-AD-25	ES-AD-26	ES-AD-27	ES-AD-28	ES-AD-29	ES-AD-30	ES-AD-31	ES-AD-32	ES-AD-33	ES-AD-34	ES-AD-35	ES-AD-36	ES-AD-37	ES-AD-38	ES-AD-39
tetracycline	Bacteroidetes(3), Prevotella(1), Bacteroides(2), Peptostreptococcaceae(1)	Bacteroides(2), Clostridiaceae(1), Prevotella(1), Rothia(1), Bacteroidetes(1)	Bacteroides(1), Streptococcaceae(1), Clostridiaceae(1), Prevotella(1)	Peptostreptococcaceae(1), Bacteroides(2), Clostridiaceae(1), Bacteroidetes(1), Mobiluncus(1)	Bacteroidetes(2)	Prevotellaceae(1), Acidaminococcaceae(1), Roseburia(1), Bacteroides(1), Streptococcaceae(1)	Bacteroidetes(3)	Bacteroidetes(6), Bacteroides(1)	Bacteroides(1), Acidaminococcus(1)	Rothia(1), Bacteroidetes(1), Streptococcaceae(1)	Bacteroides(1), Bacteroidetes(3)	Proteobacteria(1), Bacteroidetes(1)	Prevotellaceae(2), Bacteroidetes(7)	Bacteroidetes(2), Roseburia(1)	Bacteroidetes(2), Bacteroides(1)	Bacteroidetes(4), Acidaminococcus(1), Bacteroides(1)	Bacteroidetes(2), Haemophilus(1)	Streptococcaceae(1), Bacteroidetes(5), Prevotellaceae(1), Bacteroides(1)	Roseburia(1)	Bacteroidetes(3), Haemophilus(1)	Bacteroidetes(4), Bacteroides(1)	Bacteroidetes(3), Acidaminococcus(1)	Streptococcaceae(1), Bacteroidetes(1), Roseburia(1)	Bacteroidetes(5), Acidaminococcus(1)	Bacteroidetes(6), Roseburia(1)	Streptococcaceae(1), Bacteroidetes(3), Roseburia(1), Acidaminococcaceae(1)	Acidaminococcaceae(1), Bacteroidetes(2), Roseburia(1), Bacteroides(1)	Bacteroidetes(3), Streptococcaceae(1)	Bacteroidetes(2)	Acidaminococcaceae(1), Bacteroidetes(5), Prevotellaceae(1), Streptococcaceae(1), Roseburia(1)	Bacteroidetes(3), Streptococcaceae(1), Prevotella(1), Bacteroides(1)	Bacteroidetes(5), Acidaminococcaceae(1), Bacteroides(1)	Bacteroidetes(2), Prevotella(1)	Bacteroidetes(4), Streptococcaceae(1), Bacteroides(1), Acidaminococcus(1)	Bacteroidetes(6), Streptococcaceae(1), Bacteroides(1)	Bacteroides(1), Prevotella(1), Bacteroidetes(2), Proteobacteria(2), Streptococcaceae(1)	Bacteroidetes(2)	Bacteroidetes(4), Acidaminococcaceae(1), Bacteroides(1), Roseburia(1)	Roseburia(1), Bacteroidetes(2), Bacteroides(1)
bacitracin	Bacteroidetes(1), Firmicutes(2)	Firmicutes(1)	Lachnospiraceae(1), Firmicutes(1)	Firmicutes(2)	Firmicutes(6)	Eubacteriaceae(1), Firmicutes(3), Eubacterium(1), Bacteroidetes(1)	Firmicutes(6)	Firmicutes(2), Eubacteriaceae(1), Bacteroidetes(1), Eubacterium(1)	Firmicutes(7), Eubacterium(1)	Eubacterium(2), Bacteroidetes(1)	Bacteroidetes(1), Firmicutes(2)	Escherichia(1), Bacteroidetes(1), Firmicutes(9)	Bacteroidetes(3), Firmicutes(2)	Bacteroidetes(1), Firmicutes(9), Eubacterium(1), Proteobacteria(1)	Firmicutes(5), Eubacterium(1)	Firmicutes(7), Eubacterium(2), Eubacteriaceae(2), Bacteroidetes(1)	Firmicutes(4), Escherichia(1), Eubacterium(1)	Firmicutes(7), Proteobacteria(1), Bacteroidetes(4), Eubacterium(1)	Firmicutes(9), Bacteroidetes(2), Eubacteriaceae(1), Eubacterium(1), Proteobacteria(1)	Eubacterium(1), Firmicutes(9)	Firmicutes(6), Eubacterium(1), Eubacteriaceae(2), Bacteroidetes(2), Proteobacteria(1)	Firmicutes(8), Bacteroidetes(1), Eubacterium(1), Proteobacteria(1)	Eubacteriaceae(2), Firmicutes(5), Bacteroidetes(1)	Eubacteriaceae(1), Eubacterium(1), Firmicutes(4), Bacteroidetes(1)	Firmicutes(10), Bacteroidetes(1)	Bacteroidetes(2), Eubacterium(1), Firmicutes(4)	Firmicutes(9), Bacteroidetes(1), Eubacterium(1)	Firmicutes(5), Eubacterium(2)	Firmicutes(8), Eubacteriaceae(1), Bacteroidetes(1), Eubacterium(1)	Bacteroidetes(3), Firmicutes(7), Eubacterium(1)	Eubacterium(2), Bacteroidetes(3), Firmicutes(8), Proteobacteria(1)	Eubacterium(1), Firmicutes(6), Bacteroidetes(1), Proteobacteria(1), Eubacteriaceae(1)	Firmicutes(8), Eubacteriaceae(1), Bacteroidetes(1), Eubacterium(1)	Bacteroidetes(2), Proteobacteria(1), Firmicutes(5), Eubacterium(1)	Firmicutes(10), Eubacteriaceae(1), Bacteroidetes(1)	Eubacteriaceae(1), Firmicutes(8), Bacteroidetes(1)	Firmicutes(4), Bacteroidetes(1), Eubacterium(1), Eubacteriaceae(1), Proteobacteria(1)	Firmicutes(12), Eubacterium(1), Eubacteriaceae(1), Bacteroidetes(1)	Firmicutes(8)
vancomycin	NA	Firmicutes(5)	Firmicutes(7)	Firmicutes(6), Coprococcus(1), Eubacterium(1)	Firmicutes(4), Enterococcaceae(1), Coprococcus(1)	Firmicutes(3), Enterococcaceae(1), Coprococcus(1)	Firmicutes(4)	Firmicutes(5), Enterococcaceae(1), Coprococcus(1)	Enterococcaceae(1), Coprococcus(1), Firmicutes(1)	Enterococcaceae(1), Coprococcus(1), Firmicutes(1)	Firmicutes(1)	Firmicutes(11), Enterococcaceae(1)	Firmicutes(4), Coprococcus(1)	Firmicutes(7)	Firmicutes(1)	Firmicutes(7)	Firmicutes(4)	Firmicutes(2), Enterococcaceae(1), Coprococcus(1)	Firmicutes(4)	Firmicutes(4), Enterococcaceae(1), Coprococcus(1)	Firmicutes(10), Enterococcaceae(1), Coprococcus(1)	Enterococcaceae(1), Coprococcus(1), Firmicutes(8)	Firmicutes(2)	Enterococcaceae(2), Firmicutes(5)	Enterococcaceae(3), Firmicutes(14), Coprococcus(1), Enterococcus(1)	Firmicutes(4), Enterococcaceae(1), Coprococcus(1)	Firmicutes(9)	Enterococcaceae(1), Firmicutes(3)	Firmicutes(9), Enterococcaceae(2), Coprococcus(1)	Firmicutes(4), Enterococcaceae(1)	Firmicutes(7), Enterococcaceae(1), Coprococcus(1)	Firmicutes(8), Enterococcaceae(1), Coprococcus(1)	Enterococcaceae(1), Coprococcus(1), Firmicutes(4)	Firmicutes(3)	Firmicutes(6), Coprococcus(1)	Firmicutes(3), Coprococcus(1)	Firmicutes(4), Enterococcaceae(1), Coprococcus(1)	Firmicutes(3), Enterococcaceae(1), Coprococcus(1)	Firmicutes(7), Enterococcaceae(3), Coprococcus(1), Enterococcus(2)
cephalosporin	Bacteroides(3), Bacteroidetes(1)	Bacteroidetes(1), Prevotella(1), Bacteroides(2)	Bacteroides(2), Bacteroidetes(2)	Bacteroides(1), Bacteroidetes(1)	Bacteroidetes(1)	Bacteroides(1), Bacteroidetes(1)	NA	Bacteroidetes(2)	NA	NA	Bacteroidetes(1)	Bacteroidaceae(1), Enterobacteriaceae(1), Bacteroides(1)	Bacteroides(1), Bacteroidetes(1)	Bacteroides(2), Bacteroidaceae(1)	Bacteroidetes(1)	Bacteroidaceae(1), Bacteroidetes(1)	Bacteroidetes(1), Bacteroides(1)	NA	Bacteroidetes(2), Bacteroides(1)	Bacteroidaceae(2), Bacteroidetes(2)	Bacteroidetes(1)	Bacteroides(1)	Bacteroidaceae(1), Bacteroidetes(2), Bacteroides(1)	Bacteroidetes(1)	Bacteroidaceae(1), Bacteroidetes(2)	Bacteroidetes(1)	Bacteroidetes(1)	Bacteroides(1), Bacteroidetes(2), Bacteroidaceae(1)	Bacteroides(1), Bacteroidetes(1)	Bacteroidaceae(1), Bacteroides(2), Bacteroidetes(1)	NA	Bacteroides(2)	Bacteroides(1)	Bacteroidaceae(2), Bacteroides(1), Bacteroidetes(1)	Bacteroidetes(1)	Bacteroidetes(1)	Bacteroidetes(1), Bacteroidaceae(1)	Bacteroidetes(2)	NA
fosmidomycin	Proteobacteria(1)	Proteobacteria(1)	Proteobacteria(1)	Proteobacteria(3)	Proteobacteria(2)	NA	Proteobacteria(3)	Proteobacteria(2)	NA	NA	NA	Proteobacteria(2)	Proteobacteria(4)	Proteobacteria(4)	Proteobacteria(1)	Proteobacteria(5)	Proteobacteria(3)	Proteobacteria(1)	Proteobacteria(2)	Proteobacteria(1)	Proteobacteria(2)	Proteobacteria(2)	Proteobacteria(3)	Proteobacteria(1)	NA	Proteobacteria(2)	NA	Proteobacteria(3)	Proteobacteria(1)	Proteobacteria(5)	Proteobacteria(1)	Proteobacteria(6)	Proteobacteria(2)	Proteobacteria(5)	Proteobacteria(2)	Proteobacteria(1)	Proteobacteria(2)	Proteobacteria(2)	Proteobacteria(2)
F3H8F5	Paraprevotella(1), Bacteroides(2)	NA	Bacteroides(1), Enterococcus(1)	Bacteroides(1), Enterococcus(2)	Streptococcus(1)	Staphylococcaceae(1), Bacteroides(1)	Firmicutes(1)	Bacteroides(1), Streptococcus(1)	Staphylococcaceae(1)	Streptococcus(1), Staphylococcaceae(1)	Staphylococcaceae(1), Streptococcus(1)	NA	Staphylococcaceae(1)	Staphylococcaceae(1), Streptococcus(1)	NA	NA	Streptococcus(1)	Streptococcus(1), Staphylococcaceae(1)	Staphylococcaceae(1)	Staphylococcaceae(1)	Bacteroides(1)	Staphylococcaceae(1)	Streptococcus(1)	Bacteroides(1)	Corynebacteriaceae(1)	NA	Bacteroides(1)	NA	Bacteroides(1)	Bacteroides(1)	Bacteroides(1), Staphylococcaceae(1)	Streptococcus(1)	Bacteroidetes(1)	NA	NA	NA	NA	NA	Bacteroides(1), Staphylococcaceae(1)
lincomycin	Firmicutes(2)	Firmicutes(1)	Firmicutes(2)	Firmicutes(5)	NA	Firmicutes(1)	Firmicutes(1)	Firmicutes(1)	Firmicutes(2)	NA	Firmicutes(2)	Firmicutes(5)	NA	NA	Firmicutes(1)	NA	Firmicutes(1)	Firmicutes(3)	Firmicutes(1)	Firmicutes(2)	NA	NA	Firmicutes(1)	Firmicutes(1)	Firmicutes(1)	Firmicutes(2)	Firmicutes(1)	NA	Firmicutes(2)	Firmicutes(3)	Firmicutes(1)	Firmicutes(1)	NA	Firmicutes(2)	Firmicutes(1)	Firmicutes(1)	Firmicutes(2)	Firmicutes(1)	Firmicutes(1)
streptomycin	NA	NA	NA	Roseburia(1)	NA	Firmicutes(1)	Firmicutes(1)	Firmicutes(1)	Pediococcus(1)	Pediococcus(1)	Firmicutes(1), Pediococcus(1)	Firmicutes(2)	NA	Firmicutes(1)	NA	Firmicutes(1), Pediococcus(1)	Vibrio(1), Actinobacteria(1)	Pediococcus(1)	Pediococcus(1)	Pediococcus(1), Firmicutes(1)	Lactobacillaceae(1), Vibrio(1)	Firmicutes(1)	Pediococcus(1)	NA	Lactobacillaceae(1), Firmicutes(1)	Firmicutes(1), Pediococcus(1), Vibrio(1)	NA	NA	Firmicutes(1)	Firmicutes(1)	Firmicutes(1), Pediococcus(1)	Firmicutes(1)	Firmicutes(1), Actinobacteria(1)	NA	Firmicutes(1)	Firmicutes(1)	Pediococcus(1)	Firmicutes(1)	Firmicutes(2), Vibrio(1)
macrolide	Anaerostipes(1)	Firmicutes(1)	Firmicutes(1)	Firmicutes(1)	Clostridium(1)	NA	Firmicutes(2)	NA	Firmicutes(1)	NA	Firmicutes(1), Clostridium(1)	NA	NA	Firmicutes(1)	NA	Firmicutes(1)	Clostridium(1)	NA	NA	NA	Firmicutes(1)	NA	Firmicutes(1)	Firmicutes(1)	NA	Firmicutes(1)	Clostridium(1)	NA	Firmicutes(1), Clostridium(1), Enterobacteriaceae(1)	Clostridium(1), Firmicutes(2)	Firmicutes(1), Clostridium(1)	NA	Clostridium(1)	Firmicutes(3)	Clostridium(1), Firmicutes(1)	NA	Firmicutes(1)	Clostridium(1)	Firmicutes(2)
chloramphenicol	Proteobacteria(1)	NA	NA	Firmicutes(1)	NA	Proteobacteria(2)	Proteobacteria(1)	Proteobacteria(2)	Peptostreptococcaceae(1)	Peptostreptococcaceae(1)	Proteobacteria(1), Peptostreptococcaceae(1)	Peptostreptococcaceae(1), Escherichia(1)	Proteobacteria(1)	NA	NA	Aeromonas(1)	Proteobacteria(1), Escherichia(1)	Aeromonas(1), Proteobacteria(1), Peptostreptococcaceae(1)	Proteobacteria(2)	Peptostreptococcaceae(1)	Peptostreptococcaceae(1), Proteobacteria(1), Firmicutes(1)	NA	Proteobacteria(1)	Peptostreptococcaceae(1), Proteobacteria(1)	NA	NA	Proteobacteria(3), Firmicutes(1)	Proteobacteria(2), Firmicutes(1)	Firmicutes(1), Proteobacteria(1)	Firmicutes(1)	Aeromonas(1), Peptostreptococcaceae(1)	Firmicutes(1)	Peptostreptococcaceae(1)	Proteobacteria(1), Aeromonas(1)	Proteobacteria(1), Aeromonas(1)	Enterobacteriaceae(1), Proteobacteria(1)	NA	Aeromonas(1), Peptostreptococcaceae(1)	NA
streptogramin_a	Firmicutes(2)	NA	Firmicutes(1)	NA	Firmicutes(1)	Firmicutes(3)	Firmicutes(1)	NA	NA	NA	NA	Firmicutes(1), Staphylococcaceae(1)	Firmicutes(1)	NA	Firmicutes(1)	Firmicutes(2)	Firmicutes(1)	NA	Firmicutes(2), Lactobacillus(1)	Firmicutes(2)	NA	Staphylococcaceae(1), Firmicutes(2)	NA	NA	Staphylococcaceae(1)	NA	Firmicutes(1)	Staphylococcaceae(1), Firmicutes(1)	Firmicutes(2)	NA	Firmicutes(1)	NA	NA	NA	Staphylococcaceae(1)	Firmicutes(1)	NA	NA	NA
J3I4	Firmicutes(1), Ruminococcaceae(1)	Ruminococcaceae(1)	Firmicutes(1)	Ruminococcaceae(1)	NA	NA	NA	NA	NA	NA	NA	NA	NA	NA	NA	NA	NA	NA	NA	NA	NA	NA	NA	NA	NA	NA	NA	NA	NA	NA	NA	NA	NA	NA	NA	NA	NA	NA	NA
E8B3G5A5G2E9F4H1E5	NA	NA	NA	NA	Staphylococcus(1)	NA	NA	NA	Staphylococcus(1)	NA	NA	NA	NA	NA	Staphylococcus(1)	NA	Staphylococcus(1)	Staphylococcus(1)	NA	Staphylococcus(1)	Staphylococcus(1)	Staphylococcus(1)	NA	Staphylococcus(1)	Staphylococcus(1)	Staphylococcus(1)	NA	NA	NA	NA	NA	NA	NA	NA	Staphylococcus(1)	Staphylococcus(1)	NA	Staphylococcus(1)	NA
A6I8D7B1I6	NA	NA	NA	NA	NA	NA	NA	NA	NA	NA	NA	Proteobacteria(1)	NA	NA	NA	NA	NA	NA	Proteobacteria(1)	NA	NA	NA	Proteobacteria(1)	NA	NA	Proteobacteria(1)	NA	NA	NA	NA	NA	NA	NA	Proteobacteria(1)	NA	NA	NA	NA	NA
sulfonamide	NA	NA	NA	NA	NA	NA	NA	NA	NA	NA	NA	Acinetobacter(1)	NA	NA	NA	NA	Proteobacteria(1)	NA	NA	NA	NA	NA	NA	Proteobacteria(1)	NA	Proteobacteria(1)	NA	NA	NA	Proteobacteria(1)	NA	NA	Proteobacteria(1), Acinetobacter(1)	NA	NA	NA	NA	NA	Proteobacteria(1)
qa_compound	NA	NA	NA	NA	NA	NA	NA	NA	NA	NA	NA	NA	Firmicutes(1)	NA	NA	Firmicutes(1)	NA	NA	NA	NA	NA	NA	NA	Firmicutes(1)	NA	NA	NA	Firmicutes(1)	NA	Firmicutes(1)	NA	NA	NA	NA	NA	NA	NA	NA	NA
trimethoprim	NA	NA	NA	NA	NA	NA	NA	NA	NA	NA	NA	NA	NA	NA	NA	NA	NA	NA	NA	NA	NA	NA	NA	NA	NA	Enterobacteriaceae(1)	NA	NA	NA	NA	NA	NA	Escherichia(1)	NA	NA	NA	NA	NA	NA
A6E6F5B1A3	NA	NA	NA	NA	NA	NA	NA	NA	NA	NA	NA	Enterobacteriaceae(1), Citrobacter(1), Proteobacteria(2), Escherichia(1)	NA	NA	NA	NA	Enterobacteriaceae(1), Citrobacter(1)	Proteobacteria(1)	NA	NA	NA	NA	NA	NA	NA	NA	NA	Proteobacteria(1)	NA	NA	NA	NA	NA	NA	NA	Enterobacteriaceae(2), Proteobacteria(1)	NA	NA	NA
E8G3I9A5H4C9	NA	NA	NA	NA	NA	NA	NA	NA	NA	NA	NA	NA	NA	NA	NA	NA	NA	NA	NA	NA	NA	NA	NA	NA	NA	NA	NA	NA	NA	NA	NA	NA	NA	NA	NA	NA	NA	NA	NA
A6F5A4	NA	NA	NA	Proteobacteria(1)	NA	NA	NA	NA	NA	NA	NA	NA	NA	NA	NA	NA	Proteobacteria(1)	NA	NA	NA	NA	NA	NA	NA	NA	NA	NA	NA	NA	NA	NA	NA	NA	NA	NA	NA	NA	NA	NA
fosfomycin	NA	NA	NA	NA	NA	NA	NA	NA	NA	NA	NA	NA	NA	NA	NA	NA	NA	NA	NA	NA	NA	Firmicutes(1)	NA	NA	NA	NA	NA	NA	NA	NA	NA	NA	NA	Firmicutes(1)	NA	Serratia(1)	NA	NA	NA
kasugamycin	NA	NA	NA	NA	NA	NA	NA	NA	NA	NA	NA	Escherichia(1)	NA	NA	NA	NA	Escherichia(1)	NA	NA	NA	NA	NA	NA	NA	NA	NA	NA	NA	NA	NA	NA	NA	NA	NA	NA	Escherichia(1)	NA	NA	NA
aminoglycoside	Proteobacteria(1)	NA	NA	NA	NA	NA	NA	NA	NA	NA	NA	Escherichia(1)	NA	NA	NA	NA	Escherichia(1)	NA	NA	NA	NA	NA	NA	NA	NA	NA	NA	NA	NA	NA	NA	NA	Escherichia(1)	NA	NA	NA	NA	NA	NA
MultiDrug2	NA	NA	NA	NA	NA	NA	NA	NA	NA	NA	NA	Escherichia(1), Enterobacteriaceae(1)	NA	NA	NA	NA	Escherichia(1)	NA	NA	NA	NA	NA	NA	NA	NA	NA	NA	NA	NA	NA	NA	NA	NA	NA	NA	Enterobacter(1)	NA	NA	NA
C8D8	NA	NA	NA	NA	NA	NA	NA	NA	NA	NA	NA	Enterobacteriaceae(1)	NA	NA	NA	NA	Escherichia(1)	NA	NA	NA	NA	NA	NA	NA	NA	NA	NA	NA	NA	NA	NA	NA	NA	NA	NA	Enterobacteriaceae(2)	NA	NA	NA
I3A4G8	NA	NA	NA	NA	NA	NA	NA	NA	NA	NA	NA	Escherichia(1), Shigella(1)	NA	NA	NA	NA	Escherichia(1)	NA	NA	NA	NA	NA	NA	NA	NA	NA	NA	NA	NA	NA	NA	NA	NA	NA	NA	NA	NA	NA	NA
penicillin	NA	NA	NA	NA	NA	NA	NA	NA	NA	NA	NA	Proteobacteria(2)	NA	NA	NA	NA	NA	NA	NA	Firmicutes(1)	NA	NA	NA	NA	NA	NA	NA	NA	NA	NA	NA	NA	NA	NA	NA	Proteobacteria(1)	NA	NA	NA
polymyxin	NA	NA	NA	NA	NA	NA	NA	NA	NA	NA	NA	Escherichia(1)	NA	NA	NA	NA	NA	NA	NA	NA	NA	NA	NA	NA	NA	NA	NA	NA	NA	NA	NA	NA	NA	NA	NA	Enterobacteriaceae(1)	NA	NA	NA
MultiDrug	NA	NA	NA	NA	NA	NA	NA	NA	NA	NA	NA	Shigella(1)	NA	NA	NA	NA	NA	NA	NA	NA	NA	NA	NA	NA	NA	NA	NA	NA	NA	NA	NA	NA	NA	NA	NA	Enterobacteriaceae(1)	NA	NA	NA
na_antimicrobials	NA	NA	NA	NA	NA	NA	NA	NA	NA	NA	NA	NA	NA	NA	NA	NA	NA	NA	NA	NA	NA	NA	NA	NA	NA	NA	NA	NA	NA	NA	NA	NA	NA	NA	NA	NA	NA	NA	NA
fluoroquinolone	NA	NA	NA	NA	NA	NA	NA	NA	NA	NA	NA	NA	NA	NA	NA	NA	NA	NA	NA	NA	NA	NA	NA	NA	NA	NA	NA	NA	NA	NA	NA	Proteobacteria(1)	NA	NA	NA	Proteobacteria(1)	NA	NA	NA
beta_lactam	NA	NA	NA	NA	NA	NA	NA	NA	NA	NA	NA	NA	NA	NA	NA	NA	NA	NA	NA	NA	NA	NA	NA	NA	NA	NA	NA	NA	NA	NA	NA	NA	NA	NA	NA	NA	NA	NA	NA
G6C2C1	NA	NA	NA	NA	NA	NA	NA	NA	NA	NA	NA	NA	NA	NA	NA	NA	Neisseria(1)	NA	NA	NA	NA	NA	NA	NA	NA	Neisseria(1)	NA	NA	NA	NA	NA	NA	Neisseria(1)	NA	NA	NA	NA	NA	NA
C5D7	NA	NA	NA	NA	NA	NA	NA	NA	NA	NA	NA	NA	NA	NA	NA	NA	NA	NA	NA	NA	NA	NA	NA	NA	NA	NA	NA	NA	NA	NA	NA	NA	NA	NA	NA	NA	NA	NA	NA
D3G4	NA	NA	NA	NA	NA	NA	NA	NA	NA	NA	NA	Shigella(1)	NA	NA	NA	NA	NA	NA	NA	NA	NA	NA	NA	NA	NA	NA	NA	NA	NA	NA	NA	NA	NA	NA	NA	NA	NA	NA	NA
D1D5	NA	NA	NA	NA	NA	NA	NA	NA	NA	NA	NA	Enterobacteriaceae(1)	NA	NA	NA	NA	Enterobacteriaceae(1)	NA	NA	NA	NA	NA	NA	NA	NA	NA	NA	NA	NA	NA	NA	NA	NA	NA	NA	NA	NA	NA	NA
C5A4G4	NA	NA	NA	NA	NA	NA	NA	NA	NA	NA	NA	NA	NA	NA	NA	NA	NA	NA	NA	NA	NA	NA	NA	NA	NA	NA	NA	NA	NA	NA	NA	NA	NA	NA	NA	NA	NA	NA	NA
G2E9	NA	NA	NA	NA	NA	NA	NA	NA	NA	NA	NA	NA	NA	NA	NA	NA	NA	NA	NA	NA	NA	NA	NA	NA	NA	NA	NA	NA	NA	NA	NA	NA	NA	NA	NA	NA	NA	Proteobacteria(1)	NA
C4B9B4G6	NA	NA	NA	NA	NA	NA	Bacteroides(1)	NA	NA	NA	NA	NA	NA	NA	NA	NA	NA	NA	NA	NA	NA	NA	NA	NA	NA	NA	NA	NA	NA	NA	NA	NA	NA	NA	NA	NA	NA	NA	NA
G5G2E9F4H1E5	NA	NA	NA	NA	NA	NA	NA	NA	NA	NA	NA	NA	NA	NA	NA	NA	NA	NA	NA	Corynebacterium(1)	NA	NA	NA	NA	NA	Corynebacterium(1)	NA	NA	NA	NA	NA	NA	NA	NA	NA	NA	NA	NA	NA
A6E6	NA	NA	NA	NA	NA	NA	NA	NA	NA	NA	NA	NA	NA	NA	NA	NA	NA	NA	NA	NA	NA	NA	NA	NA	NA	NA	NA	NA	NA	NA	NA	NA	NA	NA	NA	NA	NA	Proteobacteria(1)	NA
I9E9H4C9E3	NA	NA	NA	NA	NA	NA	NA	NA	NA	NA	NA	Enterobacteriaceae(1)	NA	NA	NA	NA	NA	NA	NA	NA	NA	NA	NA	NA	NA	NA	NA	NA	NA	NA	NA	NA	NA	NA	NA	NA	NA	NA	NA
F7D2G1G6	NA	NA	NA	NA	NA	NA	NA	NA	NA	NA	NA	Klebsiella(1)	NA	NA	NA	NA	NA	NA	NA	NA	NA	NA	NA	NA	NA	NA	NA	NA	NA	NA	NA	NA	NA	NA	NA	NA	NA	NA	NA
C6G4	NA	NA	NA	NA	NA	NA	NA	NA	NA	NA	NA	NA	NA	NA	NA	NA	NA	NA	NA	NA	NA	NA	NA	NA	NA	NA	NA	NA	NA	NA	NA	NA	NA	NA	NA	NA	NA	NA	NA
E6D7H3D5	NA	NA	NA	NA	NA	NA	NA	NA	NA	NA	NA	NA	NA	NA	NA	NA	NA	NA	NA	NA	NA	NA	NA	NA	NA	NA	NA	NA	NA	NA	NA	NA	NA	NA	NA	NA	NA	NA	NA
erythromycin	NA	NA	NA	NA	NA	NA	NA	NA	NA	NA	NA	NA	NA	NA	NA	NA	NA	NA	NA	NA	NA	NA	NA	NA	NA	NA	NA	NA	NA	NA	NA	NA	NA	NA	NA	NA	NA	NA	NA
methicillin	NA	NA	NA	NA	NA	NA	NA	NA	NA	NA	NA	NA	NA	NA	NA	NA	NA	NA	NA	NA	NA	NA	NA	NA	NA	NA	NA	NA	NA	NA	NA	NA	NA	NA	NA	NA	NA	NA	NA
C7G6	NA	NA	NA	NA	NA	NA	NA	NA	NA	NA	NA	NA	NA	NA	NA	NA	NA	NA	NA	NA	NA	NA	NA	NA	NA	NA	NA	NA	NA	NA	NA	NA	NA	NA	NA	NA	NA	NA	NA
tigecycline	NA	NA	NA	NA	NA	NA	NA	NA	NA	NA	NA	NA	NA	NA	NA	NA	NA	NA	NA	NA	NA	NA	NA	NA	NA	NA	NA	NA	NA	NA	NA	NA	NA	NA	NA	NA	NA	NA	NA
B4C4B8B9B6B7	NA	NA	NA	NA	NA	NA	NA	NA	NA	NA	NA	NA	NA	NA	NA	NA	NA	NA	NA	NA	NA	NA	NA	NA	NA	NA	NA	NA	NA	NA	NA	NA	NA	NA	NA	NA	NA	NA	NA
B9G6	NA	NA	NA	NA	NA	NA	NA	NA	NA	NA	NA	NA	NA	NA	NA	NA	NA	NA	NA	NA	NA	NA	NA	NA	NA	NA	NA	NA	NA	NA	NA	NA	NA	NA	NA	NA	NA	NA	NA
H9H6	NA	NA	NA	NA	NA	NA	NA	NA	NA	NA	NA	NA	NA	NA	NA	NA	NA	NA	NA	NA	NA	NA	NA	NA	NA	NA	NA	NA	NA	NA	NA	NA	NA	NA	NA	NA	NA	NA	NA
F7G6C3B7C2C1	NA	NA	NA	NA	NA	NA	NA	NA	NA	NA	NA	NA	NA	NA	NA	NA	NA	NA	NA	NA	NA	NA	NA	NA	NA	NA	NA	NA	NA	NA	NA	NA	NA	NA	NA	NA	NA	NA	NA

## Sheet: C
	DA-AD-1	DA-AD-2	DA-AD-3	DA-AD-4	DA-AD-5	DA-AD-6	DA-AD-7	DA-AD-8	DA-AD-9	DA-AD-10	DA-AD-11	DA-AD-12	DA-AD-13	DA-AD-14	DA-AD-15	DA-AD-16	DA-AD-17	DA-AD-18	DA-AD-19	DA-AD-20	DA-AD-21	DA-AD-22	DA-AD-23	DA-AD-24	DA-AD-25	DA-AD-26	DA-AD-27	DA-AD-28	DA-AD-29	DA-AD-30	DA-AD-31	DA-AD-32	DA-AD-33	DA-AD-34	DA-AD-35	DA-AD-36	DA-AD-37	DA-AD-38	DA-AD-39	DA-AD-40	DA-AD-41	DA-AD-42	DA-AD-43	DA-AD-44	DA-AD-45	DA-AD-46	DA-AD-47	DA-AD-48	DA-AD-49
tetracycline	Campylobacter(1), Prevotellaceae(2), Bacteroides(1)	Bacteroidetes(1), Clostridiaceae(1)	Peptostreptococcaceae(1), Bacteroidetes(1), Prevotellaceae(1)	Clostridiaceae(1), Bacteroides(1), Bacteroidetes(1), Prevotellaceae(1), Prevotella(1)	Roseburia(1), Streptococcaceae(1)	Roseburia(1)	Acidaminococcaceae(1), Bacteroidetes(1)	Bacteroidetes(3), Bacteroidaceae(1)	Bacteroidetes(2)	Bacteroidetes(2), Acidaminococcus(1)	Streptococcaceae(1), Bacteroidetes(2), Rothia(1), Acidaminococcus(1)	Bacteroidetes(7), Streptococcaceae(1), Acidaminococcus(1)	Bacteroidetes(2)	Bacteroidetes(3), Bacteroides(1)	Bacteroidetes(7), Acidaminococcus(1), Streptococcaceae(1)	Bacteroidetes(1), Streptococcaceae(1)	Bacteroidetes(4), Acidaminococcus(1)	Bacteroidetes(1)	Prevotella(1), Bacteroidetes(1)	Bacteroidetes(1)	Bacteroidetes(6), Streptococcaceae(1), Bacteroides(1), Roseburia(1)	Bacteroidetes(4)	NA	Bacteroidetes(1)	NA	Bacteroidetes(6), Proteobacteria(1)	Bacteroidetes(2), Roseburia(1)	Bacteroidetes(1), Bacteroides(1)	Bacteroidetes(5), Roseburia(1)	Bacteroidetes(1), Streptococcaceae(1), Prevotellaceae(1), Acidaminococcaceae(1)	Bacteroidetes(3), Streptococcaceae(2), Rothia(1)	Bacteroidetes(4), Roseburia(1), Acidaminococcus(1)	Bacteroidetes(2), Streptococcaceae(1), Rothia(1)	Bacteroidetes(2), Streptococcaceae(1), Roseburia(1)	Bacteroidetes(4)	Bacteroidetes(3), Roseburia(1)	Bacteroidetes(5), Roseburia(1), Bacteroides(1)	Roseburia(1), Bacteroidetes(5), Streptococcaceae(1)	Bacteroidetes(3), Roseburia(1)	Bacteroidetes(5), Prevotella(1), Acidaminococcaceae(1)	Acidaminococcaceae(1), Bacteroidetes(3), Bacteroides(1), Roseburia(1), Streptococcaceae(1)	Acidaminococcaceae(1), Bacteroidetes(3)	Acidaminococcus(1), Roseburia(1), Streptococcaceae(1), Bacteroidetes(2)	Bacteroidetes(1), Roseburia(1)	Bacteroidetes(6)	Bacteroidetes(3), Streptococcaceae(1), Acidaminococcus(1)	Bacteroidetes(3), Rothia(1), Streptococcaceae(1)	Prevotella(1), Bacteroidetes(3), Streptococcaceae(1), Prevotellaceae(1)	Bacteroidetes(4), Prevotella(1), Prevotellaceae(1)
bacitracin	Firmicutes(1), Bacteroidetes(1)	Firmicutes(4)	Firmicutes(2)	Bacteroidetes(1), Firmicutes(1)	Eubacteriaceae(1), Bacteroidetes(1), Firmicutes(2)	Firmicutes(8), Eubacteriaceae(1)	Firmicutes(17), Bacteroidetes(1), Eubacterium(1)	Eubacterium(1), Bacteroidetes(2)	Eubacteriaceae(1), Bacteroidetes(1), Firmicutes(1)	Eubacterium(1), Firmicutes(1)	Enterobacteriaceae(1), Firmicutes(1), Eubacterium(1)	Bacteroidetes(3), Firmicutes(6), Eubacteriaceae(1), Proteobacteria(1)	Eubacteriaceae(1), Bacteroidetes(2), Firmicutes(2)	Firmicutes(8), Bacteroidetes(2)	Bacteroidetes(2), Firmicutes(7), Eubacteriaceae(1), Eubacterium(1)	Firmicutes(3), Eubacteriaceae(1)	Eubacteriaceae(2), Eubacterium(1), Firmicutes(5), Proteobacteria(1)	Firmicutes(5)	NA	Eubacteriaceae(2), Bacteroidetes(1), Firmicutes(2)	Firmicutes(5), Bacteroidetes(2), Eubacteriaceae(1), Proteobacteria(1)	Firmicutes(3), Bacteroidetes(1), Eubacteriaceae(2)	Bacteroidetes(1)	Firmicutes(2)	Firmicutes(3)	Proteobacteria(1), Escherichia(1), Firmicutes(6), Bacteroidetes(3), Eubacterium(1)	Firmicutes(5), Proteobacteria(1), Bacteroidetes(1)	NA	Eubacterium(1), Firmicutes(4), Enterobacteriaceae(1), Eubacteriaceae(1)	Firmicutes(6), Bacteroidetes(1), Eubacteriaceae(1)	Eubacterium(1), Firmicutes(2)	Firmicutes(11), Eubacteriaceae(2)	Firmicutes(3), Bacteroidetes(2), Eubacterium(1)	Eubacteriaceae(2), Firmicutes(3), Eubacterium(1)	Firmicutes(10), Bacteroidetes(1), Eubacterium(1)	Eubacterium(1), Bacteroidetes(2), Firmicutes(8)	Firmicutes(3), Bacteroidetes(1)	Firmicutes(5), Bacteroidetes(1), Eubacterium(1), Eubacteriaceae(1)	Firmicutes(8), Bacteroidetes(2), Eubacterium(1)	Firmicutes(7), Bacteroidetes(1)	Firmicutes(7)	Firmicutes(6), Bacteroidetes(1), Eubacteriaceae(1)	Firmicutes(10), Eubacteriaceae(1), Bacteroidetes(1), Eubacterium(2)	Eubacteriaceae(3), Proteobacteria(1), Firmicutes(6), Eubacterium(1)	Eubacterium(2), Bacteroidetes(3), Firmicutes(3), Eubacteriaceae(1)	Firmicutes(5)	Eubacteriaceae(1), Firmicutes(2)	Firmicutes(4), Bacteroidetes(1), Eubacteriaceae(1)	Firmicutes(7), Bacteroidetes(3), Eubacteriaceae(1)
vancomycin	Coprococcus(1), Eubacterium(1), Firmicutes(4)	Firmicutes(10)	Firmicutes(10), Enterococcaceae(1)	Firmicutes(18)	NA	Lachnospiraceae(1), Firmicutes(8), Enterococcaceae(4), Coprococcus(1)	Firmicutes(9)	Firmicutes(4), Enterococcaceae(1)	Firmicutes(1)	Firmicutes(2)	Enterococcaceae(1), Coprococcus(1)	Firmicutes(3)	NA	Firmicutes(13), Enterococcaceae(2), Enterococcus(2)	Firmicutes(14), Enterococcaceae(5), Coprococcus(1)	Firmicutes(1)	Enterococcaceae(1), Coprococcus(1), Firmicutes(2)	Firmicutes(1)	NA	Firmicutes(1), Enterococcaceae(1), Coprococcus(1)	Firmicutes(4), Enterococcaceae(1), Coprococcus(1)	Enterococcaceae(1), Firmicutes(3)	Firmicutes(5)	Firmicutes(4)	Firmicutes(4)	Firmicutes(5), Enterococcaceae(3), Coprococcus(1), Enterococcus(1)	Firmicutes(3)	NA	Firmicutes(9), Enterococcaceae(2), Lachnospiraceae(1)	Firmicutes(5), Enterococcaceae(1), Coprococcus(1)	NA	Firmicutes(16), Enterococcaceae(1), Coprococcus(1)	NA	Firmicutes(11), Enterococcaceae(2), Lachnospiraceae(1), Coprococcus(1)	Firmicutes(5), Enterococcaceae(2), Coprococcus(1)	Firmicutes(5), Enterococcaceae(2), Coprococcus(1)	Firmicutes(10), Enterococcaceae(1), Coprococcus(1)	Enterococcaceae(3), Firmicutes(7), Coprococcus(1)	Firmicutes(7), Enterococcaceae(2), Coprococcus(1)	Firmicutes(7), Enterococcaceae(1), Coprococcus(1)	Firmicutes(7), Enterococcaceae(2), Coprococcus(1)	Firmicutes(2), Enterococcaceae(1)	Firmicutes(3), Enterococcaceae(1)	Firmicutes(16), Enterococcaceae(5), Lachnospiraceae(1), Coprococcus(1)	Firmicutes(3)	Firmicutes(1)	Enterococcaceae(1), Firmicutes(1)	Firmicutes(1)	Firmicutes(7), Enterococcaceae(1)
cephalosporin	Bacteroidetes(1)	Bacteroidetes(1)	NA	Bacteroides(2)	NA	Bacteroidetes(1), Bacteroides(1)	Bacteroidaceae(2)	Bacteroidetes(1)	NA	NA	Bacteroidetes(1)	Bacteroidetes(1), Bacteroidaceae(1)	Bacteroidaceae(1), Bacteroides(1)	Bacteroidetes(1), Bacteroidaceae(1)	Bacteroides(1), Bacteroidetes(1)	NA	Bacteroidetes(2), Bacteroides(1)	Bacteroidetes(1)	NA	Bacteroidetes(1), Bacteroides(1)	Bacteroidaceae(2), Bacteroidetes(3), Bacteroides(2)	Bacteroides(1)	Bacteroides(1)	NA	Bacteroidetes(1)	Bacteroidetes(1)	Bacteroidaceae(2), Bacteroides(1)	Bacteroides(1)	Bacteroidaceae(1), Bacteroidetes(2)	NA	Bacteroidetes(1)	Bacteroides(1), Bacteroidetes(1)	Bacteroidetes(1)	Bacteroidetes(2), Bacteroides(1)	Bacteroidetes(1), Bacteroidaceae(2)	Bacteroides(2), Bacteroidetes(1), Bacteroidaceae(1)	Bacteroidetes(3), Bacteroides(1)	Bacteroidetes(1), Bacteroidaceae(2)	Bacteroides(1), Bacteroidetes(2), Bacteroidaceae(1)	Bacteroidetes(2), Bacteroidaceae(1)	Bacteroides(1)	Bacteroidetes(1)	Bacteroides(1), Bacteroidetes(2), Bacteroidaceae(1)	Bacteroidaceae(1), Bacteroides(1)	Bacteroidetes(1)	NA	Bacteroides(2), Bacteroidetes(1)	Bacteroidaceae(1), Bacteroides(1)	Bacteroides(1), Bacteroidetes(2), Bacteroidaceae(1)
fosmidomycin	Proteobacteria(3)	Proteobacteria(2)	NA	Proteobacteria(3)	NA	Proteobacteria(1)	Proteobacteria(2)	Proteobacteria(1)	NA	NA	Enterobacteriaceae(1), Proteobacteria(1)	Proteobacteria(3)	NA	Proteobacteria(1)	Proteobacteria(5)	Proteobacteria(2)	Proteobacteria(6)	NA	NA	NA	Proteobacteria(7)	Proteobacteria(1)	NA	NA	Proteobacteria(1)	Proteobacteria(2), Enterobacteriaceae(1)	Proteobacteria(4)	NA	Proteobacteria(4), Enterobacteriaceae(2)	Proteobacteria(1)	NA	Proteobacteria(1)	NA	Proteobacteria(1)	Proteobacteria(2)	Proteobacteria(3)	Proteobacteria(3)	Proteobacteria(1)	Proteobacteria(1)	Proteobacteria(2)	NA	Proteobacteria(2)	Proteobacteria(3)	Proteobacteria(2)	Proteobacteria(5)	Proteobacteria(1)	NA	Proteobacteria(2)	Proteobacteria(3)
F3H8F5	NA	Streptococcus(1)	NA	NA	Streptococcus(1)	NA	NA	Bacteroides(1)	NA	Bacteroides(1)	NA	NA	Streptococcus(1), Bacteroides(1)	Streptococcus(1)	Staphylococcaceae(1), Streptococcus(1)	Streptococcus(1)	Streptococcus(1)	NA	NA	Streptococcus(1)	NA	Streptococcus(1)	NA	NA	NA	Streptococcus(1), Bacteroides(1)	Streptococcus(1)	Streptococcus(1)	Streptococcus(1), Staphylococcaceae(1)	NA	NA	Staphylococcaceae(1)	Streptococcus(1)	NA	Bacteroides(1), Firmicutes(1)	Streptococcus(1)	Streptococcus(1)	NA	Streptococcus(1)	NA	Bacteroides(1), Staphylococcaceae(1)	NA	NA	Staphylococcaceae(1)	NA	Streptococcus(1)	NA	Staphylococcaceae(1), Streptococcus(1)	NA
lincomycin	NA	NA	NA	NA	NA	Firmicutes(1)	Firmicutes(1)	NA	NA	Firmicutes(1)	NA	NA	Firmicutes(1)	Firmicutes(1)	Firmicutes(2)	NA	Firmicutes(1)	NA	Firmicutes(1)	NA	Firmicutes(1)	NA	Firmicutes(1)	NA	NA	Firmicutes(1)	Firmicutes(1)	Firmicutes(1)	Firmicutes(1)	NA	Firmicutes(1)	Firmicutes(1)	NA	NA	NA	Firmicutes(1)	NA	Firmicutes(1)	Firmicutes(1)	NA	Firmicutes(1)	Firmicutes(2)	NA	Firmicutes(3)	NA	Firmicutes(1)	NA	NA	NA
streptomycin	NA	NA	Escherichia(1)	Roseburia(1)	NA	Vibrio(1)	Pediococcus(1)	NA	NA	Pediococcus(1)	NA	Firmicutes(1), Pediococcus(1)	Pediococcus(1)	NA	Pediococcus(1), Actinobacteria(1)	Pediococcus(1)	Firmicutes(2), Pediococcus(1)	Pediococcus(1)	NA	Pediococcus(1)	NA	Pediococcus(1)	Pediococcus(1)	NA	NA	Firmicutes(1), Pediococcus(1)	NA	Pediococcus(1)	NA	NA	NA	Firmicutes(1), Lactobacillaceae(1), Pediococcus(1)	NA	Pediococcus(1)	NA	NA	NA	Firmicutes(1)	Firmicutes(1)	Pediococcus(1), Lactobacillaceae(1)	NA	Firmicutes(1), Pediococcus(1)	NA	Pediococcus(1)	Pediococcus(1)	Firmicutes(1)	Firmicutes(1), Pediococcus(1)	NA	Pediococcus(1)
macrolide	NA	Firmicutes(1)	NA	NA	NA	Firmicutes(1)	NA	NA	NA	NA	Enterobacteriaceae(1)	Firmicutes(1), Clostridium(1)	Firmicutes(1), Clostridium(1)	NA	Firmicutes(1), Clostridium(1)	NA	Firmicutes(1)	Clostridium(1), Firmicutes(1)	NA	NA	NA	NA	NA	NA	Firmicutes(1)	Clostridium(1), Firmicutes(1), Shigella(1)	Firmicutes(1)	Clostridium(1)	Firmicutes(2)	NA	Firmicutes(1)	Clostridium(1)	Firmicutes(1), Clostridium(1)	Firmicutes(1)	Firmicutes(1)	Firmicutes(1)	Firmicutes(1)	Firmicutes(1)	Firmicutes(1)	NA	NA	NA	Firmicutes(1)	Firmicutes(1), Clostridium(1)	Firmicutes(1)	NA	NA	Firmicutes(1), Clostridium(1)	NA
chloramphenicol	NA	NA	NA	NA	NA	NA	NA	Proteobacteria(1)	NA	NA	NA	Firmicutes(1)	NA	NA	Firmicutes(1)	NA	NA	NA	NA	NA	NA	Aeromonas(1)	NA	NA	NA	Escherichia(1), Peptostreptococcaceae(1)	NA	NA	Peptostreptococcaceae(1), Firmicutes(1)	NA	Firmicutes(1)	Peptostreptococcaceae(1)	NA	NA	NA	Aeromonas(1)	Firmicutes(1), Aeromonas(1)	NA	Aeromonas(1), Peptostreptococcaceae(1)	Proteobacteria(1)	Aeromonas(1)	NA	NA	NA	NA	NA	NA	NA	Peptostreptococcaceae(1), Aeromonas(1)
streptogramin_a	NA	NA	NA	Firmicutes(1)	Firmicutes(1)	Firmicutes(1)	Staphylococcaceae(1), Firmicutes(1)	NA	NA	NA	NA	Firmicutes(2)	NA	Staphylococcaceae(2)	Firmicutes(1)	NA	Firmicutes(1)	NA	NA	NA	NA	Firmicutes(1)	NA	Firmicutes(1)	NA	Firmicutes(1)	NA	NA	Staphylococcaceae(1), Firmicutes(1)	Staphylococcaceae(1)	NA	Firmicutes(1), Staphylococcaceae(1)	NA	Firmicutes(2)	NA	Staphylococcaceae(1)	Staphylococcaceae(1), Firmicutes(2)	NA	Staphylococcaceae(1), Firmicutes(3)	Firmicutes(1)	NA	Firmicutes(2)	Firmicutes(1)	NA	Firmicutes(1)	Firmicutes(1)	NA	Firmicutes(1)	Staphylococcaceae(1)
J3I4	NA	Firmicutes(2)	Paenibacillaceae(1)	Ruminococcaceae(1), Peptostreptococcaceae(1)	NA	NA	NA	NA	NA	NA	NA	NA	NA	Firmicutes(1)	NA	NA	NA	NA	NA	NA	NA	NA	NA	NA	NA	NA	NA	NA	NA	NA	NA	NA	NA	NA	NA	NA	NA	NA	Firmicutes(1)	NA	NA	NA	NA	Enterococcaceae(1), Enterococcus(1)	NA	NA	NA	NA	NA
E8B3G5A5G2E9F4H1E5	NA	NA	NA	NA	NA	Staphylococcus(1)	Staphylococcus(1)	NA	NA	NA	NA	NA	NA	NA	NA	NA	NA	NA	NA	NA	NA	NA	NA	NA	NA	NA	NA	NA	NA	NA	NA	NA	NA	NA	NA	NA	NA	NA	Staphylococcus(1)	NA	NA	NA	NA	NA	NA	NA	NA	NA	NA
A6I8D7B1I6	NA	NA	NA	NA	NA	NA	NA	NA	NA	NA	NA	Proteobacteria(1)	NA	NA	NA	NA	Proteobacteria(1)	NA	NA	NA	Proteobacteria(1)	NA	NA	NA	NA	Proteobacteria(1)	NA	NA	Proteobacteria(1)	NA	NA	NA	NA	NA	NA	NA	NA	NA	NA	NA	NA	NA	NA	NA	NA	NA	NA	NA	NA
sulfonamide	NA	NA	NA	NA	NA	Proteobacteria(1)	NA	NA	NA	NA	NA	NA	NA	NA	Proteobacteria(1)	NA	NA	NA	NA	NA	Proteobacteria(1)	NA	NA	NA	NA	NA	NA	NA	NA	NA	NA	NA	NA	NA	NA	NA	NA	NA	NA	NA	NA	NA	NA	NA	NA	NA	NA	NA	NA
qa_compound	NA	NA	NA	NA	NA	Firmicutes(1)	NA	NA	NA	NA	NA	NA	NA	NA	NA	NA	NA	NA	NA	NA	NA	NA	NA	NA	NA	Firmicutes(1)	NA	NA	NA	NA	NA	NA	NA	NA	NA	Firmicutes(1)	Firmicutes(1)	NA	NA	NA	NA	NA	NA	NA	NA	NA	NA	NA	NA
trimethoprim	NA	NA	NA	NA	NA	NA	NA	NA	NA	NA	NA	NA	NA	NA	NA	NA	NA	NA	NA	NA	NA	NA	NA	NA	NA	NA	NA	NA	NA	NA	NA	NA	NA	NA	NA	NA	NA	NA	NA	NA	NA	NA	NA	NA	NA	NA	NA	NA	NA
A6E6F5B1A3	NA	NA	NA	NA	NA	NA	NA	NA	NA	NA	Enterobacteriaceae(4)	NA	NA	NA	NA	NA	NA	NA	NA	NA	NA	NA	NA	NA	NA	Escherichia(1), Proteobacteria(3), Enterobacteriaceae(2), Citrobacter(1)	Proteobacteria(1)	NA	NA	NA	NA	NA	NA	NA	NA	NA	NA	NA	NA	NA	NA	NA	NA	NA	NA	NA	NA	NA	NA
E8G3I9A5H4C9	NA	NA	NA	NA	NA	NA	NA	NA	NA	NA	NA	NA	NA	NA	NA	NA	NA	NA	NA	NA	NA	NA	NA	NA	NA	NA	NA	NA	NA	NA	NA	NA	NA	NA	NA	NA	NA	NA	NA	NA	NA	NA	NA	Macrococcus(1)	NA	NA	NA	NA	NA
A6F5A4	NA	NA	NA	NA	NA	NA	NA	NA	NA	NA	NA	NA	NA	NA	NA	NA	NA	NA	NA	NA	NA	NA	NA	NA	NA	NA	NA	NA	NA	NA	NA	NA	NA	NA	NA	NA	NA	NA	NA	NA	NA	NA	NA	NA	NA	NA	NA	NA	NA
fosfomycin	NA	NA	NA	NA	NA	NA	NA	NA	NA	NA	Enterobacteriaceae(1)	NA	NA	Firmicutes(1)	NA	NA	NA	NA	NA	NA	NA	NA	NA	NA	NA	NA	NA	NA	Enterobacteriaceae(1)	NA	NA	NA	NA	NA	NA	NA	Firmicutes(1)	NA	NA	NA	NA	NA	NA	NA	NA	NA	NA	NA	Firmicutes(1)
kasugamycin	NA	NA	Proteobacteria(1)	NA	NA	NA	NA	NA	NA	NA	Escherichia(1)	NA	NA	NA	NA	NA	NA	NA	NA	NA	NA	NA	NA	NA	NA	Escherichia(1)	NA	NA	Escherichia(1)	NA	NA	NA	NA	NA	NA	NA	NA	NA	NA	NA	NA	NA	NA	NA	NA	NA	NA	NA	NA
aminoglycoside	Proteobacteria(1)	Proteobacteria(1)	NA	NA	NA	NA	NA	NA	NA	NA	NA	NA	NA	NA	NA	NA	NA	NA	NA	NA	NA	NA	NA	NA	NA	NA	NA	NA	NA	NA	NA	NA	NA	NA	NA	NA	NA	NA	NA	NA	NA	NA	NA	NA	NA	NA	NA	NA	NA
MultiDrug2	NA	NA	Shigella(1)	NA	NA	NA	NA	NA	NA	NA	Enterobacteriaceae(2)	NA	NA	NA	Enterobacteriaceae(1)	NA	NA	NA	NA	NA	NA	NA	NA	NA	NA	Enterobacteriaceae(1)	NA	NA	NA	NA	NA	NA	NA	NA	NA	NA	NA	NA	NA	NA	NA	NA	NA	NA	NA	NA	NA	NA	NA
C8D8	NA	NA	NA	NA	NA	NA	NA	NA	NA	NA	Klebsiella(1), Enterobacteriaceae(1)	NA	NA	NA	Escherichia(1)	NA	NA	NA	NA	NA	NA	NA	NA	NA	NA	Enterobacteriaceae(1), Escherichia(1)	NA	NA	NA	NA	NA	NA	NA	NA	NA	NA	NA	NA	NA	NA	NA	NA	NA	NA	NA	NA	NA	NA	NA
I3A4G8	NA	NA	NA	NA	NA	NA	NA	NA	NA	NA	NA	NA	NA	NA	NA	NA	NA	NA	NA	NA	NA	NA	NA	NA	NA	Escherichia(1), Shigella(1)	NA	NA	NA	NA	NA	NA	NA	NA	NA	NA	NA	NA	NA	NA	NA	NA	NA	NA	NA	NA	NA	NA	NA
penicillin	NA	NA	NA	NA	NA	NA	NA	NA	NA	NA	Proteobacteria(2)	NA	NA	NA	NA	NA	NA	NA	NA	NA	NA	NA	NA	NA	NA	Proteobacteria(3)	NA	NA	Proteobacteria(1)	NA	NA	NA	NA	NA	NA	NA	NA	NA	NA	NA	NA	NA	NA	NA	NA	NA	NA	NA	NA
polymyxin	NA	NA	NA	NA	NA	NA	NA	NA	NA	NA	Enterobacteriaceae(1)	NA	NA	NA	NA	NA	NA	NA	NA	NA	NA	NA	NA	NA	NA	Escherichia(1)	NA	NA	NA	NA	NA	NA	NA	NA	NA	NA	NA	NA	NA	NA	NA	NA	NA	NA	NA	NA	NA	NA	NA
MultiDrug	NA	NA	NA	NA	NA	NA	NA	NA	NA	NA	Enterobacteriaceae(1)	NA	NA	NA	NA	NA	NA	NA	NA	NA	NA	NA	NA	NA	NA	Shigella(1)	NA	NA	NA	NA	NA	NA	NA	NA	NA	NA	NA	NA	NA	NA	NA	NA	NA	NA	NA	NA	NA	NA	NA
na_antimicrobials	NA	NA	NA	NA	NA	NA	NA	NA	NA	NA	NA	NA	NA	NA	NA	NA	NA	NA	NA	NA	NA	NA	NA	NA	NA	NA	NA	NA	NA	NA	NA	NA	NA	NA	NA	NA	NA	NA	NA	NA	NA	NA	NA	NA	NA	NA	NA	NA	NA
fluoroquinolone	NA	NA	NA	NA	NA	NA	NA	NA	NA	NA	NA	NA	NA	NA	NA	NA	NA	NA	NA	NA	NA	NA	NA	NA	NA	NA	NA	NA	NA	NA	NA	NA	NA	NA	NA	NA	NA	NA	NA	NA	NA	NA	NA	NA	NA	NA	NA	NA	NA
beta_lactam	NA	NA	NA	NA	NA	NA	NA	NA	NA	NA	NA	NA	NA	NA	NA	NA	NA	NA	NA	NA	NA	NA	NA	NA	NA	NA	NA	NA	NA	NA	NA	NA	NA	NA	NA	NA	NA	NA	NA	NA	NA	NA	NA	NA	NA	NA	NA	NA	NA
G6C2C1	NA	NA	NA	NA	NA	NA	NA	NA	NA	NA	NA	NA	NA	NA	NA	NA	NA	NA	NA	NA	NA	NA	NA	NA	NA	NA	NA	NA	NA	NA	NA	NA	NA	NA	NA	NA	NA	NA	NA	NA	NA	NA	NA	NA	NA	NA	NA	NA	NA
C5D7	NA	NA	NA	NA	NA	NA	NA	NA	NA	NA	Proteobacteria(1)	NA	NA	NA	NA	NA	NA	NA	NA	NA	NA	NA	NA	NA	NA	NA	NA	NA	NA	NA	NA	NA	NA	NA	NA	NA	NA	NA	NA	NA	NA	NA	NA	NA	NA	NA	NA	NA	NA
D3G4	NA	NA	NA	NA	NA	NA	NA	NA	NA	NA	NA	NA	NA	NA	NA	NA	NA	NA	NA	NA	NA	NA	NA	NA	NA	Shigella(1)	NA	NA	NA	NA	NA	NA	NA	NA	NA	NA	NA	NA	NA	NA	NA	NA	NA	NA	NA	NA	NA	NA	NA
D1D5	NA	NA	NA	NA	NA	NA	NA	NA	NA	NA	NA	NA	NA	NA	NA	NA	NA	NA	NA	NA	NA	NA	NA	NA	NA	NA	NA	NA	NA	NA	NA	NA	NA	NA	NA	NA	NA	NA	NA	NA	NA	NA	NA	NA	NA	NA	NA	NA	NA
C5A4G4	NA	NA	NA	NA	NA	NA	NA	NA	NA	NA	Enterobacteriaceae(1)	NA	NA	NA	NA	NA	NA	NA	NA	NA	NA	NA	NA	NA	NA	Enterobacteriaceae(1)	NA	NA	NA	NA	NA	NA	NA	NA	NA	NA	NA	NA	NA	NA	NA	NA	NA	NA	NA	NA	NA	NA	NA
G2E9	NA	NA	NA	NA	NA	NA	NA	NA	NA	NA	NA	NA	NA	NA	NA	NA	NA	NA	NA	NA	NA	NA	NA	NA	NA	NA	NA	NA	NA	NA	NA	NA	NA	NA	NA	NA	NA	NA	NA	NA	NA	NA	NA	NA	NA	NA	NA	NA	NA
C4B9B4G6	NA	NA	NA	NA	NA	NA	NA	NA	NA	NA	NA	NA	NA	NA	NA	NA	NA	NA	NA	NA	NA	NA	NA	NA	NA	NA	NA	NA	NA	NA	NA	NA	NA	NA	NA	NA	NA	NA	NA	NA	NA	NA	NA	NA	NA	NA	NA	NA	NA
G5G2E9F4H1E5	NA	NA	NA	NA	NA	NA	NA	NA	NA	NA	NA	NA	NA	NA	NA	NA	NA	NA	NA	NA	NA	NA	NA	NA	NA	NA	NA	NA	NA	NA	NA	NA	NA	NA	NA	NA	NA	NA	NA	NA	NA	NA	NA	NA	NA	NA	NA	NA	NA
A6E6	NA	NA	NA	NA	NA	NA	NA	NA	NA	NA	NA	NA	NA	NA	NA	NA	NA	NA	NA	NA	NA	NA	NA	NA	NA	NA	NA	NA	NA	NA	NA	NA	NA	NA	NA	NA	NA	NA	NA	NA	NA	NA	NA	NA	NA	NA	NA	NA	NA
I9E9H4C9E3	NA	NA	NA	NA	NA	NA	NA	NA	NA	NA	NA	NA	NA	NA	NA	NA	NA	NA	NA	NA	NA	NA	NA	NA	NA	NA	NA	NA	NA	NA	NA	NA	NA	NA	NA	NA	NA	NA	NA	NA	NA	NA	NA	NA	NA	NA	NA	NA	NA
F7D2G1G6	NA	NA	NA	NA	NA	NA	NA	NA	NA	NA	NA	NA	NA	NA	NA	NA	NA	NA	NA	NA	NA	NA	NA	NA	NA	NA	NA	NA	NA	NA	NA	NA	NA	NA	NA	NA	NA	NA	NA	NA	NA	NA	NA	NA	NA	NA	NA	NA	NA
C6G4	NA	NA	NA	NA	NA	NA	Firmicutes(1)	NA	NA	NA	NA	NA	NA	NA	NA	NA	NA	NA	NA	NA	NA	NA	NA	NA	NA	NA	NA	NA	NA	NA	NA	NA	NA	NA	NA	NA	NA	NA	NA	NA	NA	NA	NA	NA	NA	NA	NA	NA	NA
E6D7H3D5	NA	NA	NA	NA	NA	NA	NA	NA	NA	NA	NA	NA	NA	NA	NA	NA	NA	NA	NA	NA	NA	NA	NA	NA	NA	NA	NA	NA	NA	NA	NA	NA	NA	NA	NA	NA	NA	NA	NA	NA	NA	NA	NA	NA	NA	NA	NA	NA	NA
erythromycin	NA	NA	NA	NA	NA	NA	NA	NA	NA	NA	NA	NA	NA	NA	NA	NA	NA	NA	NA	NA	NA	NA	NA	NA	NA	NA	NA	NA	NA	NA	NA	NA	NA	NA	NA	NA	NA	NA	NA	NA	NA	NA	NA	NA	NA	NA	NA	NA	NA
methicillin	NA	NA	NA	NA	NA	NA	NA	NA	NA	NA	NA	NA	NA	NA	NA	NA	NA	NA	NA	NA	NA	NA	NA	NA	NA	NA	NA	NA	NA	NA	NA	NA	NA	NA	NA	NA	NA	NA	NA	NA	NA	NA	NA	NA	NA	NA	NA	NA	NA
C7G6	NA	NA	NA	NA	NA	NA	NA	NA	NA	NA	NA	NA	NA	NA	NA	NA	NA	NA	NA	NA	NA	NA	NA	NA	NA	NA	NA	NA	NA	NA	NA	NA	NA	NA	NA	NA	NA	NA	NA	NA	NA	NA	NA	NA	NA	NA	NA	NA	NA
tigecycline	NA	NA	NA	NA	NA	NA	NA	NA	NA	NA	NA	NA	NA	NA	NA	NA	NA	NA	NA	NA	NA	NA	NA	NA	NA	NA	NA	NA	NA	NA	NA	NA	NA	NA	NA	NA	NA	NA	NA	NA	NA	NA	NA	NA	NA	NA	NA	NA	NA
B4C4B8B9B6B7	NA	NA	NA	NA	NA	NA	NA	NA	NA	NA	NA	NA	NA	NA	NA	NA	NA	NA	NA	NA	NA	NA	NA	NA	NA	NA	NA	NA	NA	NA	NA	NA	NA	NA	NA	NA	NA	NA	NA	NA	NA	NA	NA	NA	NA	NA	NA	NA	NA
B9G6	NA	NA	NA	NA	NA	NA	NA	NA	NA	NA	NA	NA	NA	NA	NA	NA	NA	NA	NA	NA	NA	NA	NA	NA	NA	NA	NA	NA	NA	NA	NA	NA	NA	NA	NA	NA	NA	NA	NA	NA	NA	NA	NA	NA	NA	NA	NA	NA	NA
H9H6	NA	NA	NA	NA	NA	NA	NA	NA	NA	NA	NA	NA	NA	NA	NA	NA	NA	NA	NA	NA	NA	NA	NA	NA	NA	NA	NA	NA	NA	NA	NA	NA	NA	NA	NA	NA	NA	NA	NA	NA	NA	NA	NA	NA	NA	NA	NA	NA	NA
F7G6C3B7C2C1	NA	NA	NA	NA	NA	NA	NA	NA	NA	NA	NA	NA	NA	NA	NA	NA	NA	NA	NA	NA	NA	NA	NA	NA	NA	NA	NA	NA	NA	NA	NA	NA	NA	NA	NA	NA	NA	NA	NA	NA	NA	NA	NA	NA	NA	NA	NA	NA	NA
[truncated: 36 more columns]

## Sheet: D
	FR-AD-1	FR-AD-2	FR-AD-3	FR-AD-4	FR-AD-5	FR-AD-6	FR-AD-7	FR-AD-8
tetracycline	Actinomycetaceae(1), Clostridiaceae(1)	Proteobacteria(1)	Clostridiaceae(1), Bacteroides(3), Bacteroidetes(1)	Bacteroides(1), Prevotella(1), Clostridiaceae(1)	Bacteroides(1), Roseburia(1), Campylobacter(1), Trueperella(1)	Dorea(1), Eggerthella(1), Bacteroides(3)	Bacteroides(3), Bacteroidetes(1)	Bacteroides(2), Dorea(1), Clostridiaceae(1)
bacitracin	Firmicutes(1), Bacteroidetes(1)	Firmicutes(1)	NA	Firmicutes(2)	Firmicutes(3), Bacteroidetes(1)	Bacteroidetes(2), Firmicutes(3)	Firmicutes(2)	Firmicutes(1), Bacteroidetes(1)
vancomycin	Firmicutes(6)	Firmicutes(9), Eubacterium(1)	Firmicutes(4)	Firmicutes(12)	Firmicutes(5)	Firmicutes(7)	Firmicutes(6)	Firmicutes(8)
cephalosporin	Bacteroidetes(1), Prevotella(1)	NA	Bacteroidetes(2)	NA	NA	Prevotella(1), Capnocytophaga(1)	Bacteroidetes(1)	Bacteroidaceae(1)
fosmidomycin	NA	NA	Proteobacteria(1)	NA	Proteobacteria(1)	NA	Proteobacteria(1)	NA
F3H8F5	Lactobacillus(1)	NA	Streptococcus(1), Bacteroides(1), Enterococcus(1)	Bacteroides(1)	Bacteroides(1)	Bacteroides(4), Enterococcus(1), Streptococcus(1)	Lactobacillus(1), Bacteroides(1), Enterococcus(2)	Enterococcus(1), Firmicutes(1), Bacteroides(1)
lincomycin	NA	NA	NA	NA	Firmicutes(1)	NA	NA	Firmicutes(1)
streptomycin	NA	NA	NA	NA	Firmicutes(1)	NA	NA	Firmicutes(1)
macrolide	Firmicutes(1)	NA	NA	NA	Firmicutes(1)	Firmicutes(1)	NA	NA
chloramphenicol	NA	NA	NA	NA	NA	NA	NA	Aeromonas(1)
streptogramin_a	Firmicutes(1), Ruminococcaceae(1)	NA	NA	NA	NA	NA	NA	NA
J3I4	Firmicutes(1)	NA	NA	NA	Peptostreptococcaceae(1)	Firmicutes(1)	NA	Peptostreptococcaceae(1), Firmicutes(1)
E8B3G5A5G2E9F4H1E5	NA	NA	NA	NA	NA	NA	NA	NA
A6I8D7B1I6	NA	NA	NA	NA	NA	NA	NA	NA
sulfonamide	NA	NA	NA	NA	NA	NA	NA	NA
qa_compound	NA	NA	NA	NA	NA	NA	NA	NA
trimethoprim	NA	NA	NA	NA	NA	NA	NA	NA
A6E6F5B1A3	NA	NA	NA	NA	NA	NA	Proteobacteria(1)	NA
E8G3I9A5H4C9	NA	NA	NA	NA	NA	NA	NA	Staphylococcus(1)
A6F5A4	NA	NA	NA	NA	NA	NA	NA	NA
fosfomycin	NA	NA	NA	NA	NA	NA	NA	NA
kasugamycin	NA	NA	NA	NA	NA	NA	NA	NA
aminoglycoside	Proteobacteria(1)	NA	NA	NA	NA	NA	NA	NA
MultiDrug2	NA	NA	NA	NA	NA	NA	NA	NA
C8D8	NA	NA	NA	NA	NA	NA	NA	NA
I3A4G8	NA	NA	NA	Shigella(1)	NA	NA	NA	NA
penicillin	NA	NA	NA	NA	NA	NA	NA	NA
polymyxin	NA	NA	NA	NA	NA	NA	NA	NA
MultiDrug	NA	NA	NA	NA	NA	NA	NA	NA
na_antimicrobials	NA	NA	NA	NA	NA	NA	NA	NA
fluoroquinolone	NA	NA	NA	NA	NA	NA	NA	NA
beta_lactam	NA	NA	NA	NA	NA	NA	NA	NA
G6C2C1	NA	NA	NA	NA	NA	NA	NA	NA
C5D7	NA	NA	NA	NA	NA	NA	NA	NA
D3G4	NA	NA	NA	NA	NA	NA	NA	NA
D1D5	NA	NA	NA	NA	NA	NA	NA	NA
C5A4G4	NA	NA	NA	NA	NA	NA	NA	NA
G2E9	NA	NA	NA	NA	NA	NA	NA	NA
C4B9B4G6	NA	NA	NA	NA	NA	NA	NA	NA
G5G2E9F4H1E5	NA	NA	NA	NA	NA	NA	NA	NA
A6E6	NA	NA	NA	NA	NA	NA	NA	NA
I9E9H4C9E3	NA	NA	NA	NA	NA	NA	NA	NA
F7D2G1G6	NA	NA	NA	NA	NA	NA	NA	NA
C6G4	NA	NA	NA	NA	NA	NA	NA	NA
E6D7H3D5	NA	NA	NA	NA	NA	NA	NA	NA
erythromycin	NA	NA	NA	NA	NA	NA	NA	NA
methicillin	NA	NA	NA	NA	NA	NA	NA	NA
C7G6	NA	NA	NA	NA	NA	NA	NA	NA
tigecycline	NA	NA	NA	NA	NA	NA	NA	NA
B4C4B8B9B6B7	NA	NA	NA	NA	NA	NA	NA	NA
B9G6	NA	NA	NA	NA	NA	NA	NA	NA
H9H6	NA	NA	NA	NA	NA	NA	NA	NA
F7G6C3B7C2C1	NA	NA	NA	NA	NA	NA	NA	NA

## Sheet: E
	IT-AD-1	IT-AD-2	IT-AD-3	IT-AD-4	IT-AD-5	IT-AD-6
tetracycline	Clostridiaceae(1)	Vibrionaceae(2), Bacteroidetes(1)	Bacteroidetes(2), Proteobacteria(1), Bacteroides(1)	Prevotella(1), Prevotellaceae(1), Bacteroides(1)	Bacteroides(1), Peptostreptococcaceae(1)	Clostridiaceae(1), Prevotella(4)
bacitracin	Bacteroidetes(1)	Bacteroidetes(1), Klebsiella(1)	Firmicutes(2)	NA	NA	Firmicutes(1)
vancomycin	Firmicutes(4)	Firmicutes(5)	Firmicutes(6)	Firmicutes(2)	Firmicutes(13)	Firmicutes(6)
cephalosporin	Bacteroides(1)	NA	Bacteroidetes(1)	Prevotellaceae(1)	NA	NA
fosmidomycin	NA	Klebsiella(1), Proteobacteria(2), Escherichia(1)	NA	Proteobacteria(2)	NA	Proteobacteria(1)
F3H8F5	Bacteroides(1), Streptococcus(1), Lysinibacillus(1)	NA	NA	Enterococcus(1), Bacteroides(1)	NA	Bacteroides(1)
lincomycin	NA	NA	NA	NA	Firmicutes(1)	NA
streptomycin	NA	NA	Roseburia(1), Pseudomonas(1)	NA	Firmicutes(1), Escherichia(1)	NA
macrolide	NA	NA	NA	NA	Firmicutes(1)	Anaerostipes(1)
chloramphenicol	NA	Aeromonas(1), Klebsiella(1)	NA	NA	Aeromonas(1)	NA
streptogramin_a	NA	Firmicutes(1)	NA	NA	Firmicutes(1)	NA
J3I4	NA	NA	NA	NA	Ruminococcaceae(1), Firmicutes(1)	Firmicutes(1)
E8B3G5A5G2E9F4H1E5	NA	NA	NA	NA	NA	NA
A6I8D7B1I6	NA	NA	NA	NA	NA	NA
sulfonamide	NA	NA	NA	NA	NA	NA
qa_compound	NA	NA	NA	NA	NA	NA
trimethoprim	NA	NA	NA	NA	NA	NA
A6E6F5B1A3	NA	Proteobacteria(2), Klebsiella(2)	NA	NA	Escherichia(1)	NA
E8G3I9A5H4C9	NA	NA	NA	NA	NA	NA
A6F5A4	NA	NA	NA	NA	NA	NA
fosfomycin	NA	Klebsiella(1)	NA	NA	NA	NA
kasugamycin	NA	Klebsiella(1)	NA	NA	NA	NA
aminoglycoside	Proteobacteria(2)	Enterobacteriaceae(2), Proteobacteria(1)	NA	NA	Escherichia(1)	Proteobacteria(1)
MultiDrug2	Escherichia(1)	Klebsiella(1)	NA	NA	Escherichia(1)	NA
C8D8	NA	Klebsiella(2), Proteobacteria(1)	NA	NA	NA	NA
I3A4G8	NA	Proteobacteria(1)	NA	NA	NA	NA
penicillin	NA	Proteobacteria(3), Klebsiella(1)	NA	NA	NA	NA
polymyxin	NA	NA	NA	NA	NA	NA
MultiDrug	NA	Klebsiella(1)	NA	NA	NA	NA
na_antimicrobials	NA	NA	NA	NA	NA	NA
fluoroquinolone	NA	NA	NA	NA	NA	NA
beta_lactam	NA	NA	NA	NA	NA	NA
G6C2C1	NA	NA	NA	NA	NA	NA
C5D7	NA	NA	NA	NA	NA	NA
D3G4	NA	Klebsiella(1)	NA	NA	NA	NA
D1D5	NA	NA	NA	NA	NA	NA
C5A4G4	NA	Proteobacteria(1)	NA	NA	NA	NA
G2E9	NA	NA	NA	NA	NA	NA
C4B9B4G6	NA	NA	NA	NA	NA	NA
G5G2E9F4H1E5	NA	NA	NA	NA	NA	NA
A6E6	NA	NA	NA	NA	NA	NA
I9E9H4C9E3	NA	NA	NA	NA	NA	NA
F7D2G1G6	NA	Klebsiella(1)	NA	NA	NA	NA
C6G4	NA	NA	NA	NA	NA	NA
E6D7H3D5	NA	NA	NA	NA	NA	NA
erythromycin	NA	NA	NA	NA	NA	NA
methicillin	NA	NA	NA	NA	NA	NA
C7G6	NA	NA	NA	NA	NA	NA
tigecycline	NA	NA	NA	NA	NA	NA
B4C4B8B9B6B7	NA	NA	NA	NA	NA	NA
B9G6	NA	NA	NA	NA	NA	NA
H9H6	NA	NA	NA	NA	NA	NA
F7G6C3B7C2C1	NA	NA	NA	NA	NA	NA

## Sheet: F
	IN-CH-H	IN-CH-M
tetracycline	Prevotella(1)	Prevotella(1), Bacteroidetes(1)
bacitracin	NA	Bacteroidetes(1), Shigella(1)
vancomycin	Firmicutes(1)	Firmicutes(1)
cephalosporin	Bacteroides(3)	Bacteroides(1), Prevotella(1)
fosmidomycin	NA	Proteobacteria(1)
F3H8F5	Bacteroides(1)	Porphyromonas(1)
lincomycin	NA	NA
streptomycin	NA	NA
macrolide	NA	NA
chloramphenicol	NA	NA
streptogramin_a	NA	Firmicutes(1)
J3I4	NA	NA
E8B3G5A5G2E9F4H1E5	NA	NA
A6I8D7B1I6	NA	NA
sulfonamide	NA	Acinetobacter(1)
qa_compound	NA	NA
trimethoprim	NA	NA
A6E6F5B1A3	NA	NA
E8G3I9A5H4C9	NA	NA
A6F5A4	NA	NA
fosfomycin	NA	NA
kasugamycin	NA	NA
aminoglycoside	NA	NA
MultiDrug2	NA	NA
C8D8	NA	NA
I3A4G8	NA	NA
penicillin	NA	NA
polymyxin	NA	NA
MultiDrug	NA	NA
na_antimicrobials	NA	NA
fluoroquinolone	NA	NA
beta_lactam	NA	NA
G6C2C1	NA	NA
C5D7	NA	NA
D3G4	NA	NA
D1D5	NA	NA
C5A4G4	NA	NA
G2E9	NA	NA
C4B9B4G6	NA	NA
G5G2E9F4H1E5	NA	NA
A6E6	NA	NA
I9E9H4C9E3	NA	NA
F7D2G1G6	NA	NA
C6G4	NA	NA
E6D7H3D5	NA	NA
erythromycin	NA	NA
methicillin	NA	NA
C7G6	NA	NA
tigecycline	NA	NA
B4C4B8B9B6B7	NA	NA
B9G6	NA	NA
H9H6	NA	NA
F7G6C3B7C2C1	NA	NA

## Sheet: G
	JP-AD-1	JP-AD-2	JP-AD-3	JP-AD-4	JP-AD-7	JP-AD-8	JP-AD-9	JP-CH-1	JP-CH-2	JP-IN-1	JP-IN-2	JP-IN-3	JP-IN-4
tetracycline	Peptostreptococcaceae(1), Bacteroidetes(1), Bacteroides(1)	Peptostreptococcaceae(1), Micrococcaceae(1), Firmicutes(1)	Clostridiaceae(1), Bacteroidetes(2), Vibrionaceae(1), Prevotella(1)	Clostridiaceae(1)	Campylobacter(1), Bacteroidetes(2), Prevotella(2), Bacteroides(1)	Bacteroidetes(2), Bacteroides(1)	Clostridiaceae(1), Mobiluncus(1)	Bacteroides(1), Firmicutes(1), Clostridiaceae(1), Proteobacteria(1)	Bacteroidetes(2), Proteobacteria(1), Bacteroides(1), Clostridiaceae(1)	Vibrionaceae(3)	NA	Enterococcus(1)	Firmicutes(1)
bacitracin	Firmicutes(4), Lachnospiraceae(2)	NA	Firmicutes(2)	Firmicutes(2), Bacteroidetes(1)	NA	Firmicutes(2), Bacteroidetes(1)	Firmicutes(4)	Firmicutes(3)	Firmicutes(3)	Enterobacteriaceae(1), Klebsiella(1)	Enterococcus(1)	Firmicutes(1)	Firmicutes(4)
vancomycin	Firmicutes(2)	Firmicutes(5)	Firmicutes(1)	Firmicutes(1)	Firmicutes(2)	Firmicutes(4), Eubacterium(1)	Firmicutes(1), Enterococcus(1)	Coprococcus(1), Firmicutes(2)	Firmicutes(1)	NA	NA	NA	Firmicutes(1)
cephalosporin	Bacteroidetes(1)	NA	NA	NA	Bacteroidetes(1)	Bacteroidetes(1)	Bacteroides(1)	NA	Bacteroides(1), Bacteroidetes(1)	NA	NA	NA	NA
fosmidomycin	Proteobacteria(1)	NA	Proteobacteria(2)	NA	NA	Proteobacteria(1)	NA	NA	Proteobacteria(1)	NA	NA	NA	Escherichia(2)
F3H8F5	Lactobacillaceae(1)	NA	Paraprevotella(1)	NA	Firmicutes(1)	NA	Streptococcus(1), Enterococcus(1), Bacteroides(1)	Streptococcus(1), Blautia(1)	Enterococcus(1), Bacteroides(1)	Enterococcus(1)	NA	NA	NA
lincomycin	NA	NA	NA	NA	NA	NA	Firmicutes(1)	Firmicutes(1)	NA	NA	NA	NA	Firmicutes(1)
streptomycin	NA	Bacteroides(1)	Bacteroidaceae(1)	NA	NA	Firmicutes(1), Bacteroides(1)	Bacteroides(1)	NA	NA	Proteobacteria(2)	NA	NA	NA
macrolide	NA	Firmicutes(1)	NA	NA	NA	NA	NA	NA	NA	Citrobacter(1), Klebsiella(1)	NA	NA	Enterobacteriaceae(1), Firmicutes(1)
chloramphenicol	NA	NA	NA	NA	NA	Firmicutes(1)	NA	NA	NA	Proteobacteria(1), Escherichia(1), Enterobacteriaceae(1)	NA	NA	NA
streptogramin_a	Firmicutes(1)	NA	NA	NA	NA	NA	NA	NA	NA	NA	NA	NA	Clostridiaceae(2)
J3I4	Firmicutes(1)	Firmicutes(1), Ruminococcaceae(1)	Peptostreptococcaceae(1)	Ruminococcaceae(1)	NA	NA	Firmicutes(1), Peptostreptococcaceae(1)	NA	NA	NA	NA	NA	Clostridium(2), Firmicutes(1)
E8B3G5A5G2E9F4H1E5	NA	NA	NA	NA	NA	NA	NA	NA	NA	NA	NA	NA	NA
A6I8D7B1I6	NA	NA	NA	NA	NA	NA	NA	NA	NA	NA	NA	NA	NA
sulfonamide	NA	NA	NA	NA	NA	NA	NA	NA	NA	NA	NA	NA	NA
qa_compound	NA	NA	NA	NA	NA	NA	NA	NA	NA	NA	NA	NA	NA
trimethoprim	NA	NA	NA	NA	NA	NA	NA	NA	NA	NA	NA	NA	NA
A6E6F5B1A3	NA	NA	NA	NA	NA	NA	Proteobacteria(1)	NA	NA	Proteobacteria(2), Enterobacter(2), Klebsiella(1)	NA	NA	Escherichia(2), Proteobacteria(2)
E8G3I9A5H4C9	NA	NA	NA	NA	NA	NA	NA	NA	NA	NA	NA	NA	NA
A6F5A4	NA	NA	NA	NA	NA	NA	NA	NA	NA	NA	NA	NA	NA
fosfomycin	NA	NA	NA	NA	NA	NA	NA	NA	NA	Klebsiella(1)	NA	NA	NA
kasugamycin	NA	NA	NA	NA	NA	NA	NA	NA	NA	Klebsiella(2)	NA	NA	Escherichia(1)
aminoglycoside	NA	NA	NA	NA	NA	NA	NA	NA	NA	NA	NA	NA	Escherichia(2)
MultiDrug2	NA	NA	NA	NA	NA	NA	NA	NA	NA	Enterobacter(2)	NA	NA	Escherichia(2)
C8D8	NA	NA	NA	NA	NA	NA	NA	NA	NA	Enterobacter(1), Citrobacter(2), Enterobacteriaceae(1)	NA	NA	Escherichia(2), Proteobacteria(1)
I3A4G8	NA	NA	NA	NA	NA	NA	NA	NA	NA	Proteobacteria(2)	NA	NA	Escherichia(3)
penicillin	NA	NA	NA	NA	NA	NA	NA	NA	NA	Proteobacteria(4), Klebsiella(1), Enterobacter(1)	NA	NA	Proteobacteria(3)
polymyxin	NA	NA	NA	NA	NA	NA	NA	NA	NA	Klebsiella(1)	NA	NA	NA
MultiDrug	NA	NA	Klebsiella(1)	NA	NA	NA	NA	NA	NA	Klebsiella(2)	NA	NA	NA
na_antimicrobials	NA	NA	NA	NA	NA	NA	NA	NA	NA	NA	NA	NA	NA
fluoroquinolone	NA	NA	NA	NA	NA	NA	NA	NA	NA	NA	NA	NA	NA
beta_lactam	NA	NA	NA	NA	NA	NA	NA	NA	NA	NA	NA	NA	NA
G6C2C1	NA	NA	NA	NA	NA	NA	NA	NA	NA	NA	NA	NA	NA
C5D7	NA	NA	NA	NA	NA	NA	NA	NA	NA	NA	NA	NA	NA
D3G4	NA	NA	NA	NA	NA	NA	NA	NA	NA	Enterobacter(1)	NA	NA	NA
D1D5	NA	NA	NA	NA	NA	NA	NA	NA	NA	Escherichia(1)	NA	NA	Escherichia(2)
C5A4G4	NA	NA	NA	NA	NA	NA	NA	NA	NA	Enterobacteriaceae(1)	NA	NA	Escherichia(1)
G2E9	NA	NA	NA	NA	NA	NA	NA	NA	NA	NA	NA	NA	NA
C4B9B4G6	NA	NA	NA	NA	NA	NA	NA	NA	NA	NA	NA	NA	NA
G5G2E9F4H1E5	NA	NA	NA	NA	NA	NA	NA	NA	NA	NA	NA	NA	NA
A6E6	NA	NA	NA	NA	NA	NA	NA	NA	NA	NA	NA	NA	NA
I9E9H4C9E3	NA	NA	NA	NA	NA	NA	NA	NA	NA	NA	NA	NA	NA
F7D2G1G6	NA	NA	NA	NA	NA	NA	NA	NA	NA	NA	NA	NA	NA
C6G4	NA	NA	NA	NA	NA	NA	NA	NA	NA	NA	NA	NA	NA
E6D7H3D5	NA	NA	NA	NA	NA	NA	NA	NA	NA	NA	NA	NA	NA
erythromycin	NA	NA	NA	NA	NA	NA	NA	NA	NA	NA	NA	NA	NA
methicillin	NA	NA	NA	NA	NA	NA	NA	NA	NA	NA	NA	NA	NA
C7G6	NA	NA	NA	NA	NA	NA	NA	NA	NA	NA	NA	NA	NA
tigecycline	NA	NA	NA	NA	NA	NA	NA	NA	NA	NA	NA	NA	NA
B4C4B8B9B6B7	NA	NA	NA	NA	NA	NA	NA	NA	Citrobacter(1)	NA	NA	NA	NA
B9G6	NA	NA	NA	NA	NA	NA	NA	NA	NA	NA	NA	NA	NA
H9H6	NA	NA	NA	NA	NA	NA	NA	NA	NA	NA	NA	NA	NA
F7G6C3B7C2C1	NA	NA	NA	NA	NA	NA	NA	NA	NA	NA	NA	NA	NA

## Sheet: H
	CN-AD-1	CN-AD-2	CN-AD-3	CN-AD-4	CN-AD-5	CN-AD-6	CN-AD-7	CN-AD-8	CN-AD-9	CN-AD-10	CN-AD-11	CN-AD-12	CN-AD-13	CN-AD-14	CN-AD-17	CN-AD-18	CN-AD-19	CN-AD-20	CN-AD-21	CN-AD-22	CN-AD-23	CN-AD-24	CN-AD-25	CN-AD-26	CN-AD-27	CN-AD-28	CN-AD-29	CN-AD-30	CN-AD-31	CN-AD-32
tetracycline	Bacteroidaceae(17), Bacteroides(21), Prevotella(5), Streptococcus(18), Actinobacillus(2), Parabacteroides(3), Paraprevotella(2), Prevotellaceae(3), Lactobacillaceae(2), Clostridiaceae(1), Eubacterium(1), Bifidobacteriaceae(1), Peptostreptococcaceae(3), Ruminococcaceae(1), Enterococcus(13), Paenibacillaceae(1), Bifidobacterium(1), Streptococcaceae(3), Mannheimia(2), Acinetobacter(1), Neisseria(1),…	Prevotellaceae(2), Bacteroidaceae(8), Firmicutes(5), Trueperella(2), Alistipes(1), Bacteroides(15), Campylobacter(2), Bifidobacteriaceae(2), Lachnospiraceae(1), Paraprevotella(1), Ruminococcaceae(3), Streptococcaceae(4), Faecalibacterium(4), Lactobacillus(1), Clostridiaceae(1), Porphyromonadaceae(1), Parabacteroides(1)	Bacteroides(18), Bacteroidaceae(25), Faecalibacterium(4), Ruminococcaceae(4), Staphylococcaceae(2), Clostridium(4), Lachnospiraceae(12), Firmicutes(2), Prevotellaceae(13), Veillonellaceae(1), Clostridiaceae(5), Bifidobacterium(2), Prevotella(5), Roseburia(2), Streptococcus(4), Bacteroidetes(4), Campylobacter(2), Megasphaera(1), Parabacteroides(1), Paraprevotella(2), Bifidobacteriaceae(1), Eubacte…	Bacteroidetes(4), Acidaminococcaceae(2), Prevotellaceae(29), Micrococcaceae(3), Lachnospiraceae(1), Prevotella(3)	Micrococcaceae(6), Acidaminococcaceae(9), Prevotellaceae(5), Lachnospiraceae(7), Bacteroidetes(2), Roseburia(8), Acidaminococcus(1), Rothia(2), Actinobacteria(1), Streptococcaceae(2), Prevotella(2)	Prevotellaceae(2), Bacteroidaceae(8), Firmicutes(5), Trueperella(2), Alistipes(1), Bacteroides(15), Campylobacter(2), Bifidobacteriaceae(2), Lachnospiraceae(1), Paraprevotella(1), Ruminococcaceae(3), Streptococcaceae(4), Faecalibacterium(4), Lactobacillus(1), Clostridiaceae(1), Porphyromonadaceae(1), Parabacteroides(1)	Bacteroidaceae(6), Bacteroides(5), Prevotella(2), Streptococcus(1), Actinobacillus(1), Parabacteroides(2), Paraprevotella(2), Prevotellaceae(1)	Bacteroidetes(2), Bacteroides(8), Lachnospiraceae(1), Prevotellaceae(27), Prevotella(16), Rothia(2), Bacteroidaceae(6), Micrococcaceae(5), Actinobacteria(1), Acidaminococcaceae(3), Roseburia(1), Streptococcaceae(1)	Prevotella(9), Prevotellaceae(24), Roseburia(2), Bacteroidetes(4), Firmicutes(1), Lachnospiraceae(3), Acidaminococcaceae(1), Micrococcaceae(1), Actinobacteria(1)	Bifidobacterium(1), Streptococcaceae(1), Bacteroidaceae(10), Bacteroides(10), Prevotellaceae(6), Porphyromonadaceae(3), Streptococcus(1), Ruminococcaceae(1), Paraprevotella(1), Prevotella(2), Roseburia(2), Firmicutes(1), Actinomycetaceae(1), Desulfovibrionaceae(1), Faecalibacterium(1)	Prevotellaceae(11), Prevotella(4), Lachnospiraceae(1), Bacteroidetes(5), Acidaminococcaceae(2), Roseburia(2), Firmicutes(1), Streptococcaceae(2), Bacteroidaceae(1), Micrococcaceae(1)	Prevotellaceae(2), Bacteroidaceae(8), Firmicutes(5), Trueperella(2), Alistipes(1), Bacteroides(15), Campylobacter(2), Bifidobacteriaceae(2), Lachnospiraceae(1), Paraprevotella(1), Ruminococcaceae(3), Streptococcaceae(4), Faecalibacterium(4), Lactobacillus(1), Clostridiaceae(1), Porphyromonadaceae(1), Parabacteroides(1)	Flavobacteriaceae(4), Prevotella(7), Prevotellaceae(12), Faecalibacterium(2), Bacteroidaceae(17), Bacteroides(16), Bacteroidetes(1), Roseburia(1), Clostridiaceae(3), Pseudomonadaceae(1), Firmicutes(1), Campylobacteraceae(1), Clostridium(1), Lactobacillaceae(1), Paraprevotella(2), Ruminococcaceae(2), Streptococcaceae(3), Peptostreptococcaceae(1)	Bacteroidaceae(9), Lachnospiraceae(6), Clostridiaceae(3), Campylobacter(1), Firmicutes(5), Erysipelotrichaceae(1), Holdemania(3), Bifidobacterium(3), Lactobacillaceae(1), Micrococcaceae(1), Prevotellaceae(4), Trueperella(1), Ruminococcaceae(6), Prevotella(2), Peptostreptococcaceae(3), Paraprevotella(1), Enterococcaceae(1), Streptococcaceae(3), Actinomycetaceae(2), Alistipes(2), Dorea(1), Faecalib…	Bacteroidetes(2), Bacteroides(8), Lachnospiraceae(1), Prevotellaceae(27), Prevotella(16), Rothia(2), Bacteroidaceae(6), Micrococcaceae(5), Actinobacteria(1), Acidaminococcaceae(3), Roseburia(1), Streptococcaceae(1)	Acidaminococcaceae(8), Prevotellaceae(12), Prevotella(6), Micrococcaceae(6), Bacteroidetes(6), Acidaminococcus(4), Roseburia(4), Lachnospiraceae(2), Bacteroides(2), Bacteroidaceae(1), Streptococcaceae(1)	Bacteroidaceae(30), Lachnospiraceae(2), Bacteroides(30), Campylobacter(1), Trueperella(1), Clostridiaceae(4), Streptococcaceae(3), Prevotella(5), Lactobacillus(1), Prevotellaceae(2), Peptostreptococcaceae(3), Veillonellaceae(1), Enterococcus(1), Paraprevotella(1), Ruminococcaceae(1), Campylobacteraceae(2), Faecalibacterium(1), Megasphaera(1), Firmicutes(2), Erysipelotrichaceae(1)	Bacteroidetes(10), Acidaminococcus(4), Roseburia(6), Rothia(2), Prevotellaceae(12), Bacteroides(1), Micrococcaceae(4), Streptococcaceae(4), Lachnospiraceae(4), Bacteroidaceae(5), Prevotella(2), Acidaminococcaceae(4), Firmicutes(2)	Bacteroides(32), Prevotella(3), Bacteroidaceae(24), Roseburia(1), Prevotellaceae(3), Paraprevotella(1), Riemerella(1), Campylobacteraceae(1), Parabacteroides(2), Porphyromonadaceae(1), Sphingobacteriaceae(2), Streptococcaceae(1), Campylobacter(1), Bacteroidetes(1), Flavobacteriaceae(2), Erysipelotrichaceae(1)	Roseburia(8), Faecalibacterium(3), Streptococcaceae(5), Ruminococcaceae(2), Bacteroidaceae(35), Clostridium(1), Bacteroides(22), Prevotellaceae(5), Streptococcus(2), Firmicutes(2), Parabacteroides(2), Lachnospiraceae(6), Porphyromonadaceae(4), Holdemania(1), Peptostreptococcaceae(2), Collinsella(1), Paraprevotella(2), Prevotella(1), Clostridiaceae(3), Selenomonas(1), Megasphaera(1), Campylobacter…	Bacteroidaceae(26), Bacteroides(22), Prevotellaceae(7), Prevotella(2), Porphyromonadaceae(2), Bifidobacterium(1), Parabacteroides(1)	Roseburia(1), Bacteroides(13), Prevotellaceae(3), Bacteroidaceae(10), Porphyromonadaceae(2), Ruminococcaceae(1), Peptostreptococcaceae(3), Actinomycetaceae(2), Firmicutes(2), Prevotella(2), Faecalibacterium(3), Streptococcus(1), Bifidobacteriaceae(1), Streptococcaceae(1), Lachnospiraceae(1), Alloprevotella(1), Veillonellaceae(1), Lactobacillaceae(1)	Bacteroidaceae(9), Lachnospiraceae(6), Clostridiaceae(3), Campylobacter(1), Firmicutes(5), Erysipelotrichaceae(1), Holdemania(3), Bifidobacterium(3), Lactobacillaceae(1), Micrococcaceae(1), Prevotellaceae(4), Trueperella(1), Ruminococcaceae(6), Prevotella(2), Peptostreptococcaceae(3), Paraprevotella(1), Enterococcaceae(1), Streptococcaceae(3), Actinomycetaceae(2), Alistipes(2), Dorea(1), Faecalib…	Prevotellaceae(14), Lachnospiraceae(1), Streptococcaceae(4), Bacteroidetes(11), Prevotella(2), Micrococcaceae(5), Acidaminococcaceae(1), Actinobacteria(1), Roseburia(1), Bacteroidaceae(1)	Firmicutes(5), Bacteroides(27), Bacteroidaceae(17), Prevotellaceae(7), Bacteroidetes(1), Selenomonas(1), Paraprevotella(2), Ruminococcaceae(1), Oxalobacteraceae(1), Lactobacillaceae(1), Faecalibacterium(2), Bifidobacterium(1), Alloprevotella(1), Prevotella(1), Holdemania(1), Actinomycetaceae(2), Bifidobacteriaceae(1)	Campylobacteraceae(2), Bacteroidaceae(7), Dorea(1), Porphyromonadaceae(1), Bacteroides(9), Lachnospiraceae(1), Parabacteroides(1), Alloprevotella(1), Prevotella(2), Prevotellaceae(2), Trueperella(1)	Bacteroides(13), Bacteroidaceae(12), Bifidobacterium(6), Roseburia(1), Clostridiaceae(9), Ruminococcaceae(1), Prevotellaceae(4), Streptococcaceae(5), Staphylococcaceae(1), Veillonellaceae(2), Lachnospiraceae(13), Bifidobacteriaceae(4), Peptostreptococcaceae(6), Campylobacteraceae(5), Pasteurellaceae(1), Prevotella(2), Clostridium(3), Dorea(1), Firmicutes(1), Holdemania(1), Campylobacter(1), Parab…	Bacteroides(9), Prevotellaceae(4), Bacteroidaceae(7), Alloprevotella(1), Fusobacteriaceae(2), Prevotella(1), Porphyromonadaceae(1)	Bacteroides(32), Prevotella(3), Bacteroidaceae(24), Roseburia(1), Prevotellaceae(3), Paraprevotella(1), Riemerella(1), Campylobacteraceae(1), Parabacteroides(2), Porphyromonadaceae(1), Sphingobacteriaceae(2), Streptococcaceae(1), Campylobacter(1), Bacteroidetes(1), Flavobacteriaceae(2), Erysipelotrichaceae(1)	Prevotellaceae(2), Bacteroidaceae(8), Firmicutes(5), Trueperella(2), Alistipes(1), Bacteroides(15), Campylobacter(2), Bifidobacteriaceae(2), Lachnospiraceae(1), Paraprevotella(1), Ruminococcaceae(3), Streptococcaceae(4), Faecalibacterium(4), Lactobacillus(1), Clostridiaceae(1), Porphyromonadaceae(1), Parabacteroides(1)
bacitracin	Bacteroides(2), Veillonellaceae(1), Eubacterium(1), Bacteroidaceae(1), Megamonas(2), Prevotellaceae(1)	Lachnospiraceae(2), Clostridium(4), Clostridiaceae(5), Faecalibacterium(3), Firmicutes(1), Anaerotruncus(1), Ruminococcus(2), Ruminococcaceae(5), Peptostreptococcaceae(4), Roseburia(3), Coprococcus(3), Blautia(1), Eubacterium(1)	Anaerotruncus(2), Faecalibacterium(3), Bacteroidaceae(3), Clostridium(5), Roseburia(1), Lachnospiraceae(8), Eubacteriaceae(3), Eubacterium(3), Blautia(1), Peptostreptococcaceae(2), Ruminococcaceae(3), Bacteroides(3), Dorea(1), Erysipelotrichaceae(1), Ruminococcus(3), Firmicutes(1), Clostridiaceae(1)	Firmicutes(3), Bacteroidetes(3), Clostridiaceae(2), Porphyromonadaceae(2)	Enterococcaceae(1), Eubacteriaceae(3), Eubacterium(2), Firmicutes(2), Clostridiaceae(2), Pseudomonadaceae(1), Lactobacillaceae(2)	Lachnospiraceae(2), Clostridium(4), Clostridiaceae(5), Faecalibacterium(3), Firmicutes(1), Anaerotruncus(1), Ruminococcus(2), Ruminococcaceae(5), Peptostreptococcaceae(4), Roseburia(3), Coprococcus(3), Blautia(1), Eubacterium(1)	Bacteroides(1)	Bacteroidetes(1), Enterobacteriaceae(1), Proteobacteria(1), Porphyromonadaceae(1), Firmicutes(1)	Bacteroidetes(4), Proteobacteria(1), Porphyromonadaceae(1), Firmicutes(2), Clostridiaceae(1)	Lachnospiraceae(2), Bacteroidaceae(2), Ruminococcaceae(3), Peptostreptococcaceae(1), Bacteroides(2), Dorea(1), Eubacteriaceae(2), Prevotellaceae(1), Clostridiaceae(1), Eubacterium(1)	Eubacteriaceae(9), Firmicutes(5), Eubacterium(10), Lactobacillaceae(3), Proteobacteria(1), Clostridiaceae(1)	Lachnospiraceae(2), Clostridium(4), Clostridiaceae(5), Faecalibacterium(3), Firmicutes(1), Anaerotruncus(1), Ruminococcus(2), Ruminococcaceae(5), Peptostreptococcaceae(4), Roseburia(3), Coprococcus(3), Blautia(1), Eubacterium(1)	Clostridium(5), Ruminococcaceae(5), Faecalibacterium(4), Roseburia(1), Bacteroidaceae(3), Acidaminococcaceae(1), Coprococcus(2), Escherichia(1)	Lachnospiraceae(11), Bacteroides(4), Peptostreptococcaceae(1), Firmicutes(5), Bacteroidaceae(4), Ruminococcaceae(5), Roseburia(7), Ruminococcus(1), Blautia(2), Erysipelotrichaceae(1), Clostridiaceae(4), Actinobacteria(1), Clostridium(1), Eubacteriaceae(1), Eubacterium(3), Dorea(2), Anaerotruncus(1), Lactobacillaceae(1)	Bacteroidetes(1), Enterobacteriaceae(1), Proteobacteria(1), Porphyromonadaceae(1), Firmicutes(1)	Porphyromonadaceae(1)	Dorea(1), Ruminococcaceae(13), Faecalibacterium(11), Lachnospiraceae(6), Eubacteriaceae(3), Clostridiaceae(5), Roseburia(1), Firmicutes(8), Proteobacteria(1), Coprococcus(1), Peptostreptococcaceae(1), Erysipelotrichaceae(1)	Firmicutes(1), Clostridiaceae(1), Porphyromonadaceae(2), Eubacterium(3), Proteobacteria(1), Enterococcaceae(1)	Firmicutes(2), Bacteroides(7), Bacteroidaceae(6), Proteobacteria(1)	Clostridium(5), Peptostreptococcaceae(2), Roseburia(8), Lachnospiraceae(11), Bacteroides(10), Ruminococcaceae(6), Bacteroidaceae(10), Coprococcus(5), Anaerotruncus(1), Faecalibacterium(3), Firmicutes(2), Blautia(1), Actinobacteria(1), Dorea(1), Porphyromonadaceae(1)	Bacteroidaceae(8), Bacteroides(11), Prevotellaceae(1)	Ruminococcus(1), Ruminococcaceae(3), Peptostreptococcaceae(4), Bacteroides(8), Bacteroidaceae(4), Lachnospiraceae(2), Prevotellaceae(1), Roseburia(1), Clostridium(1), Dorea(1)	Lachnospiraceae(11), Bacteroides(4), Peptostreptococcaceae(1), Firmicutes(5), Bacteroidaceae(4), Ruminococcaceae(5), Roseburia(7), Ruminococcus(1), Blautia(2), Erysipelotrichaceae(1), Clostridiaceae(4), Actinobacteria(1), Clostridium(1), Eubacteriaceae(1), Eubacterium(3), Dorea(2), Anaerotruncus(1), Lactobacillaceae(1)	Porphyromonadaceae(5), Proteobacteria(1), Bacteroidetes(1), Escherichia(1)	Ruminococcus(7), Bacteroides(8), Faecalibacterium(4), Dorea(3), Bacteroidaceae(4), Roseburia(5), Ruminococcaceae(5), Lachnospiraceae(3), Clostridium(2), Bacteroidetes(1), Anaerotruncus(1), Clostridiaceae(1)	Lachnospiraceae(4), Roseburia(2), Firmicutes(1), Prevotellaceae(1), Prevotella(1)	Faecalibacterium(1), Coprococcus(1), Lachnospiraceae(8), Ruminococcus(4), Bacteroides(1), Roseburia(4), Clostridiaceae(3), Firmicutes(2), Eubacteriaceae(2), Eubacterium(1), Peptostreptococcaceae(1), Prevotellaceae(1), Dorea(1), Ruminococcaceae(2)	Bacteroides(3), Leptotrichiaceae(1), Fusobacterium(1), Firmicutes(1)	Firmicutes(2), Bacteroides(7), Bacteroidaceae(6), Proteobacteria(1)	Lachnospiraceae(2), Clostridium(4), Clostridiaceae(5), Faecalibacterium(3), Firmicutes(1), Anaerotruncus(1), Ruminococcus(2), Ruminococcaceae(5), Peptostreptococcaceae(4), Roseburia(3), Coprococcus(3), Blautia(1), Eubacterium(1)
vancomycin	Lachnospiraceae(4), Firmicutes(1), Subdoligranulum(1)	Blautia(4), Faecalibacterium(2), Erysipelotrichaceae(1), Lachnospiraceae(2), Firmicutes(13), Dorea(3), Eubacterium(1), Clostridiaceae(1)	Firmicutes(22), Clostridiaceae(9), Erysipelotrichaceae(2), Peptostreptococcaceae(1), Lachnospiraceae(12), Roseburia(2), Clostridium(2), Enterococcaceae(1), Blautia(1), Ruminococcaceae(3), Fusobacteria(1), Peptococcaceae(1), Dorea(1)	Coprococcus(1)	Enterococcaceae(2), Firmicutes(4)	Blautia(4), Faecalibacterium(2), Erysipelotrichaceae(1), Lachnospiraceae(2), Firmicutes(13), Dorea(3), Eubacterium(1), Clostridiaceae(1)	Lachnospiraceae(1), Firmicutes(1)	Firmicutes(1), Enterococcaceae(1)	Enterococcaceae(1)	Firmicutes(1), Eubacterium(1), Lachnospiraceae(1)	Coprococcus(1), Firmicutes(2), Enterococcaceae(7)	Blautia(4), Faecalibacterium(2), Erysipelotrichaceae(1), Lachnospiraceae(2), Firmicutes(13), Dorea(3), Eubacterium(1), Clostridiaceae(1)	Lachnospiraceae(4), Blautia(1), Clostridium(2), Clostridiaceae(1), Erysipelotrichaceae(1), Firmicutes(3), Faecalibacterium(1), Enterobacteriaceae(3), Pseudoflavonifractor(1), Roseburia(1), Escherichia(1), Enterococcaceae(1), Eubacterium(1)	Lachnospiraceae(31), Clostridium(4), Enterococcaceae(2), Firmicutes(21), Dorea(7), Erysipelotrichaceae(3), Clostridiaceae(9), Peptostreptococcaceae(1), Eubacteriaceae(2), Anaerotruncus(2), Roseburia(4), Thermoanaerobacteraceae(1), Blautia(2), Ruminococcaceae(4), Clostridiales Family XVIII. Incertae Sedis(1), Ascomycota(1), Coprococcus(2), Eubacterium(1), Faecalibacterium(1), Proteobacteria(1)	Firmicutes(1), Enterococcaceae(1)	Firmicutes(2), Enterococcaceae(1)	Lachnospiraceae(17), Ruminococcaceae(3), Clostridiaceae(5), Blautia(1), Firmicutes(10), Eubacterium(1), Burkholderiaceae(1), Clostridium(2), Pseudoflavonifractor(1), Roseburia(1)	Firmicutes(1)	Subdoligranulum(1), Eubacterium(1), Dorea(1), Bacteroidetes(1), Firmicutes(1), Blautia(2), Shigella(1)	Lachnospiraceae(23), Holdemania(3), Blautia(11), Clostridium(5), Eubacteriaceae(1), Firmicutes(11), Eubacterium(3), Clostridiaceae(3), Roseburia(4), Ruminococcaceae(2), Subdoligranulum(1), Enterococcaceae(1)	Firmicutes(1), Bacteroidetes(1), Proteobacteria(2)	Faecalibacterium(1), Anaerotruncus(1), Enterococcus(1), Roseburia(4), Clostridium(3), Firmicutes(6), Eubacterium(1), Lachnospiraceae(7), Clostridiaceae(3), Enterococcaceae(1), Ruminococcaceae(1), Erysipelotrichaceae(2), Ruminococcus(1), Subdoligranulum(1)	Lachnospiraceae(31), Clostridium(4), Enterococcaceae(2), Firmicutes(21), Dorea(7), Erysipelotrichaceae(3), Clostridiaceae(9), Peptostreptococcaceae(1), Eubacteriaceae(2), Anaerotruncus(2), Roseburia(4), Thermoanaerobacteraceae(1), Blautia(2), Ruminococcaceae(4), Clostridiales Family XVIII. Incertae Sedis(1), Ascomycota(1), Coprococcus(2), Eubacterium(1), Faecalibacterium(1), Proteobacteria(1)	NA	Clostridiaceae(4), Firmicutes(3), Ruminococcaceae(4), Lachnospiraceae(2), Erysipelotrichaceae(3), Faecalibacterium(1), Enterococcaceae(2), Roseburia(2), Anaerotruncus(1)	Lachnospiraceae(3), Blautia(1), Dorea(2), Firmicutes(4), Enterococcaceae(1), Clostridium(1), Eubacteriaceae(1), Coprococcus(1), Eubacterium(1)	Clostridiaceae(12), Erysipelotrichaceae(1), Lachnospiraceae(10), Clostridium(3), Actinobacteria(1), Eubacteriaceae(1), Roseburia(3), Dorea(1), Faecalibacterium(2), Firmicutes(4), Eubacterium(2)	Fusobacterium(1)	Subdoligranulum(1), Eubacterium(1), Dorea(1), Bacteroidetes(1), Firmicutes(1), Blautia(2), Shigella(1)	Blautia(4), Faecalibacterium(2), Erysipelotrichaceae(1), Lachnospiraceae(2), Firmicutes(13), Dorea(3), Eubacterium(1), Clostridiaceae(1)
cephalosporin	Bacteroidaceae(19), Bacteroides(17), Bacteroidetes(2)	Bacteroidaceae(21), Prevotellaceae(9), Bacteroides(14), Prevotella(6), Bacteroidetes(2), Porphyromonadaceae(1), Parabacteroides(1)	Bacteroides(5), Bacteroidaceae(8), Bacteroidetes(1)	Bacteroidaceae(18), Bacteroidetes(1)	Bacteroidaceae(1), Bacteroidetes(3)	Bacteroidaceae(21), Prevotellaceae(9), Bacteroides(14), Prevotella(6), Bacteroidetes(2), Porphyromonadaceae(1), Parabacteroides(1)	Bacteroidaceae(6), Bacteroides(6), Bacteroidetes(1)	Bacteroides(1)	Bacteroidaceae(16), Bacteroidetes(1)	Bacteroides(24), Parabacteroides(3), Bacteroidaceae(12), Prevotellaceae(2), Prevotella(2), Flavobacteriaceae(1)	Bacteroidaceae(26), Bacteroides(6), Bacteroidetes(3)	Bacteroidaceae(21), Prevotellaceae(9), Bacteroides(14), Prevotella(6), Bacteroidetes(2), Porphyromonadaceae(1), Parabacteroides(1)	Bacteroidaceae(5), Bacteroides(8), Alistipes(1), Escherichia(1)	Prevotellaceae(3), Bacteroidaceae(6), Bacteroides(3), Bacteroidetes(1), Alistipes(1), Rikenellaceae(2)	Bacteroides(1)	Bacteroidaceae(15), Bacteroidetes(2)	Bacteroidaceae(22), Bacteroides(16)	Bacteroidaceae(17), Bacteroides(10), Bacteroidetes(3)	Bacteroides(23), Bacteroidaceae(24), Prevotellaceae(3), Bacteroidetes(1), Flavobacteriaceae(2)	Bacteroidaceae(12), Bacteroides(17)	Bacteroides(20), Bacteroidaceae(16), Prevotellaceae(5), Prevotella(7), Parabacteroides(1)	Prevotellaceae(2), Bacteroides(12), Bacteroidaceae(14), Prevotella(5), Parabacteroides(1)	Prevotellaceae(3), Bacteroidaceae(6), Bacteroides(3), Bacteroidetes(1), Alistipes(1), Rikenellaceae(2)	Bacteroidaceae(13), Bacteroidetes(5), Bacteroides(5), Enterobacteriaceae(1)	Bacteroides(22), Prevotellaceae(8), Bacteroidaceae(15), Prevotella(11), Parabacteroides(2), Porphyromonadaceae(1)	Bacteroides(6), Bacteroidaceae(14), Prevotella(2), Parabacteroides(3), Prevotellaceae(2)	Bacteroidaceae(8), Bacteroides(8), Prevotellaceae(2), Porphyromonadaceae(2), Prevotella(3), Parabacteroides(3)	Bacteroidaceae(6), Bacteroides(7), Prevotella(5), Prevotellaceae(3)	Bacteroides(23), Bacteroidaceae(24), Prevotellaceae(3), Bacteroidetes(1), Flavobacteriaceae(2)	Bacteroidaceae(21), Prevotellaceae(9), Bacteroides(14), Prevotella(6), Bacteroidetes(2), Porphyromonadaceae(1), Parabacteroides(1)
fosmidomycin	Bacteroidaceae(3), Bacteroides(2)	Bacteroides(2), Bacteroidaceae(2)	Flavobacteriaceae(2), Bacteroidetes(2), Rikenellaceae(2)	Proteobacteria(4)	NA	Bacteroides(2), Bacteroidaceae(2)	Bacteroidaceae(1), Bacteroides(1)	Proteobacteria(5)	Proteobacteria(11)	Bacteroides(3), Bacteroidaceae(3), Porphyromonadaceae(1)	Proteobacteria(2)	Bacteroides(2), Bacteroidaceae(2)	Rikenellaceae(1), Flavobacteriaceae(3), Sphingobacteriaceae(1), Bacteroidetes(2), Escherichia(1), Shigella(1), Acetobacteraceae(1)	Bacteroides(1)	Proteobacteria(5)	NA	Porphyromonadaceae(8), Bacteroides(6), Bacteroidaceae(12)	Proteobacteria(3)	Bacteroides(3), Bacteroidaceae(9), Porphyromonadaceae(3)	Bacteroides(4), Bacteroidaceae(2)	Bacteroidaceae(4), Bacteroides(3), Bacteroidetes(1)	Bacteroides(3), Bacteroidaceae(7), Porphyromonadaceae(2)	Bacteroides(1)	Proteobacteria(5)	Bacteroides(6), Bacteroidaceae(6), Porphyromonadaceae(1)	NA	NA	Bacteroidaceae(1)	Bacteroides(3), Bacteroidaceae(9), Porphyromonadaceae(3)	Bacteroides(2), Bacteroidaceae(2)
F3H8F5	Streptococcaceae(3), Bacteroidaceae(13), Firmicutes(4), Bacteroides(12), Streptococcus(6), Bacteroidetes(1), Pediococcus(1), Paraprevotella(1), Lachnospiraceae(1), Enterococcaceae(1), Prevotellaceae(1), Actinobacteria(2)	Prevotellaceae(4), Clostridium(1), Clostridiaceae(1), Bacteroidaceae(11), Streptococcus(7), Bacteroides(13), Pediococcus(1), Chloroflexi(2), Actinobacteria(7), Streptococcaceae(4), Firmicutes(4), Lachnospiraceae(2), Enterococcus(1), Acidaminococcaceae(1)	Paraprevotella(1), Actinobacteria(22), Bacteroides(10), Bacteroidaceae(8), Firmicutes(10), Streptococcaceae(5), Propionibacteriaceae(1), Streptococcus(3), Chloroflexi(4), Enterococcus(1), Prevotellaceae(1), Porphyromonadaceae(1), Clostridium(1)	Actinobacteria(17), Bacteroides(9), Bacteroidaceae(18), Streptococcus(3), Streptococcaceae(7)	Actinobacteria(15), Streptococcaceae(9), Bacteroidaceae(15), Streptococcus(12), Firmicutes(4), Bacteroides(8)	Prevotellaceae(4), Clostridium(1), Clostridiaceae(1), Bacteroidaceae(11), Streptococcus(7), Bacteroides(13), Pediococcus(1), Chloroflexi(2), Actinobacteria(7), Streptococcaceae(4), Firmicutes(4), Lachnospiraceae(2), Enterococcus(1), Acidaminococcaceae(1)	Streptococcaceae(1), Bacteroidaceae(5), Firmicutes(2), Bacteroides(4), Streptococcus(3), Bacteroidetes(1), Pediococcus(1)	Streptococcus(10), Bacteroidaceae(9), Actinobacteria(24), Streptococcaceae(15), Bacteroides(15), Firmicutes(1)	Actinobacteria(15), Streptococcus(6), Bacteroides(11), Bacteroidaceae(12), Streptococcaceae(5), Bacteroidetes(1)	Streptococcus(3), Bacteroides(13), Enterococcaceae(1), Actinobacteria(5), Bacteroidaceae(14), Chloroflexi(1), Streptococcaceae(2), Firmicutes(1)	Bacteroides(13), Actinobacteria(27), Bacteroidaceae(17), Firmicutes(2), Streptococcaceae(8), Streptococcus(8), Streptomycetaceae(1)	Prevotellaceae(4), Clostridium(1), Clostridiaceae(1), Bacteroidaceae(11), Streptococcus(7), Bacteroides(13), Pediococcus(1), Chloroflexi(2), Actinobacteria(7), Streptococcaceae(4), Firmicutes(4), Lachnospiraceae(2), Enterococcus(1), Acidaminococcaceae(1)	Proteobacteria(1), Bacteroides(6), Bacteroidaceae(8), Streptococcus(4), Actinobacteria(5), Streptococcaceae(3), Paraprevotella(3), Firmicutes(5), Lachnospiraceae(1), Prevotellaceae(1), Clostridium(1), Pediococcus(1), Lactobacillaceae(1)	Bacteroides(9), Bacteroidaceae(10), Streptococcus(5), Chloroflexi(3), Actinobacteria(22), Pediococcus(3), Phascolarctobacterium(1), Firmicutes(5), Enterococcus(1), Blautia(1), Streptococcaceae(5), Porphyromonadaceae(1), Clostridiaceae(1), Propionibacteriaceae(1), Enterococcaceae(1), Streptomycetaceae(1)	Streptococcus(10), Bacteroidaceae(9), Actinobacteria(24), Streptococcaceae(15), Bacteroides(15), Firmicutes(1)	Streptococcaceae(15), Streptococcus(14), Bacteroidaceae(22), Bacteroides(8), Actinobacteria(10), Bacteroidetes(2)	Bacteroidaceae(10), Paraprevotella(4), Actinobacteria(5), Blautia(1), Bacteroides(21), Enterococcus(2), Streptococcus(3), Firmicutes(4), Proteobacteria(1), Clostridiaceae(1), Pediococcus(1), Streptococcaceae(1), Lactobacillus(1)	Bacteroides(11), Actinobacteria(16), Bacteroidaceae(12), Streptococcus(11), Streptococcaceae(11), Bacteroidetes(4)	Firmicutes(5), Actinobacteria(10), Bacteroidaceae(13), Bacteroides(18), Streptococcaceae(1), Bacteroidetes(1), Paraprevotella(2), Porphyromonas(1)	Bacteroidaceae(9), Streptococcus(5), Actinobacteria(13), Porphyromonadaceae(1), Paraprevotella(2), Bacteroides(20), Chloroflexi(4), Firmicutes(7), Enterococcus(6), Clostridium(2), Blautia(1), Streptococcaceae(1), Enterococcaceae(1), Peptostreptococcaceae(1)	Bacteroidaceae(9), Bacteroides(16), Actinobacteria(6), Streptococcaceae(2), Firmicutes(1), Porphyromonadaceae(1), Bacteroidetes(1), Enterococcus(2)	Bacteroides(10), Bacteroidaceae(9), Lactobacillaceae(1), Streptococcus(10), Streptococcaceae(1), Firmicutes(3), Actinobacteria(6), Lachnospiraceae(2), Blautia(2)	Bacteroides(9), Bacteroidaceae(10), Streptococcus(5), Chloroflexi(3), Actinobacteria(22), Pediococcus(3), Phascolarctobacterium(1), Firmicutes(5), Enterococcus(1), Blautia(1), Streptococcaceae(5), Porphyromonadaceae(1), Clostridiaceae(1), Propionibacteriaceae(1), Enterococcaceae(1), Streptomycetaceae(1)	Actinobacteria(24), Bacteroidaceae(10), Bacteroides(22), Streptococcaceae(5), Streptococcus(4)	Actinobacteria(9), Streptococcus(4), Bacteroides(6), Bacteroidaceae(5), Prevotella(2), Prevotellaceae(1), Firmicutes(6), Lactobacillaceae(1), Bacteroidetes(1), Chloroflexi(1), Paraprevotella(1), Clostridium(1)	Streptococcus(7), Pediococcus(2), Bacteroides(7), Bacteroidaceae(7), Streptococcaceae(5), Enterococcaceae(3), Blautia(1), Actinobacteria(1), Clostridium(1)	Bacteroidaceae(8), Actinobacteria(14), Bacteroides(10), Clostridium(1), Enterococcus(4), Chloroflexi(1), Firmicutes(6), Streptococcaceae(3), Enterococcaceae(1), Prevotellaceae(1)	Bacteroidaceae(2), Actinobacteria(10), Bacteroides(2), Chloroflexi(1), Firmicutes(1)	Firmicutes(5), Actinobacteria(10), Bacteroidaceae(13), Bacteroides(18), Streptococcaceae(1), Bacteroidetes(1), Paraprevotella(2), Porphyromonas(1)	Prevotellaceae(4), Clostridium(1), Clostridiaceae(1), Bacteroidaceae(11), Streptococcus(7), Bacteroides(13), Pediococcus(1), Chloroflexi(2), Actinobacteria(7), Streptococcaceae(4), Firmicutes(4), Lachnospiraceae(2), Enterococcus(1), Acidaminococcaceae(1)
lincomycin	Lachnospiraceae(4), Roseburia(1)	Lachnospiraceae(21), Porphyromonadaceae(2), Parabacteroides(2)	Parabacteroides(2), Porphyromonadaceae(4), Lachnospiraceae(3)	Firmicutes(7)	Firmicutes(4)	Lachnospiraceae(21), Porphyromonadaceae(2), Parabacteroides(2)	Lachnospiraceae(1)	Firmicutes(2)	Firmicutes(2)	Parabacteroides(12), Firmicutes(1), Bacteroides(2), Lachnospiraceae(9), Porphyromonadaceae(4), Bacteroidaceae(1)	Staphylococcaceae(1)	Lachnospiraceae(21), Porphyromonadaceae(2), Parabacteroides(2)	Lachnospiraceae(31), Parabacteroides(2)	Parabacteroides(3), Lachnospiraceae(15), Porphyromonadaceae(3), Bacteroidaceae(1), Bacteroides(1)	Firmicutes(2)	Firmicutes(1)	Parabacteroides(8), Firmicutes(1), Bacteroides(1), Porphyromonadaceae(3), Bacteroidaceae(2), Lachnospiraceae(1)	Firmicutes(6)	Parabacteroides(14), Porphyromonadaceae(6)	Lachnospiraceae(25), Roseburia(2), Firmicutes(2), Clostridiaceae(1)	Lachnospiraceae(7), Parabacteroides(3)	Parabacteroides(8), Lachnospiraceae(18), Roseburia(1), Bacteroidetes(1), Bacteroides(6), Firmicutes(2), Bacteroidaceae(1)	Parabacteroides(3), Lachnospiraceae(15), Porphyromonadaceae(3), Bacteroidaceae(1), Bacteroides(1)	Firmicutes(8), Staphylococcaceae(2)	Lachnospiraceae(11), Parabacteroides(15), Bacteroides(3), Roseburia(2), Bacteroidetes(2), Porphyromonadaceae(3), Clostridiaceae(1), Bacteroidaceae(1)	Lachnospiraceae(22), Roseburia(2)	Parabacteroides(7), Lachnospiraceae(4), Porphyromonadaceae(4), Bacteroides(2), Firmicutes(1), Bacteroidaceae(2)	NA	Parabacteroides(14), Porphyromonadaceae(6)	Lachnospiraceae(21), Porphyromonadaceae(2), Parabacteroides(2)
streptomycin	Bacteroides(1), Faecalibacterium(1)	Faecalibacterium(1), Roseburia(5), Lachnospiraceae(2), Bacteroides(4), Clostridiaceae(2), Ruminococcaceae(2), Bacteroidaceae(2)	Roseburia(2), Bacteroidaceae(1)	Lactobacillaceae(1)	Lactobacillaceae(4), Pediococcus(3)	Faecalibacterium(1), Roseburia(5), Lachnospiraceae(2), Bacteroides(4), Clostridiaceae(2), Ruminococcaceae(2), Bacteroidaceae(2)	NA	Pediococcus(4), Lactobacillaceae(1)	NA	Lachnospiraceae(1)	Pediococcus(7), Firmicutes(5), Lactobacillaceae(7)	Faecalibacterium(1), Roseburia(5), Lachnospiraceae(2), Bacteroides(4), Clostridiaceae(2), Ruminococcaceae(2), Bacteroidaceae(2)	NA	Lachnospiraceae(2), Bacteroidaceae(1)	Pediococcus(4), Lactobacillaceae(1)	Lactobacillaceae(1)	Roseburia(1), Faecalibacterium(1), Clostridium(1), Bacteroidaceae(1)	Lactobacillaceae(1)	Roseburia(1), Faecalibacterium(1)	NA	NA	Bacteroidaceae(1), Trueperella(1)	Lachnospiraceae(2), Bacteroidaceae(1)	NA	Actinobacillus(1), Faecalibacterium(2), Roseburia(3), Bacteroidaceae(1), Bacteroides(2)	Bacteroidaceae(2)	Roseburia(1), Actinomycetaceae(1)	NA	Roseburia(1), Faecalibacterium(1)	Faecalibacterium(1), Roseburia(5), Lachnospiraceae(2), Bacteroides(4), Clostridiaceae(2), Ruminococcaceae(2), Bacteroidaceae(2)
macrolide	Hahellaceae(1), Proteobacteria(1)	Parabacteroides(2), Paenibacillaceae(4), Peptococcaceae(1), Bacteroides(2), Clostridiaceae(1), Bacteroidaceae(1)	Bacteroides(2), Parabacteroides(1), Rhodospirillaceae(1), Bacteroidaceae(1), Geobacteraceae(1), Peptococcaceae(1)	Firmicutes(1)	Clostridiaceae(4), Firmicutes(3)	Parabacteroides(2), Paenibacillaceae(4), Peptococcaceae(1), Bacteroides(2), Clostridiaceae(1), Bacteroidaceae(1)	Hahellaceae(1)	Firmicutes(5), Proteobacteria(1), Clostridiaceae(1), Enterobacteriaceae(3)	Clostridium(1)	Enterobacteriaceae(1), Bacteroides(7), Paenibacillaceae(1), Bacteroidaceae(6), Peptococcaceae(1), Parabacteroides(3)	NA	Parabacteroides(2), Paenibacillaceae(4), Peptococcaceae(1), Bacteroides(2), Clostridiaceae(1), Bacteroidaceae(1)	Bacteroidaceae(1)	Bacteroides(3), Parabacteroides(1), Bacteroidaceae(1)	Firmicutes(5), Proteobacteria(1), Clostridiaceae(1), Enterobacteriaceae(3)	Clostridiaceae(2)	Bacteroidaceae(10), Parabacteroides(4), Porphyromonadaceae(1), Bacteroides(10), Proteobacteria(2), Hahellaceae(1)	NA	Streptococcaceae(4), Bacteroides(11), Parabacteroides(3), Bacteroidaceae(2), Porphyromonadaceae(2), Burkholderiaceae(1), Paenibacillaceae(1), Peptococcaceae(1), Firmicutes(1), Streptococcus(1)	Proteobacteria(2), Enterobacteriaceae(1)	Paenibacillaceae(7), Proteobacteria(2), Bacteroides(1), Firmicutes(2), Bacteroidaceae(1), Streptococcaceae(2)	Proteobacteria(4), Bacteroides(9), Paenibacillaceae(1), Bacteroidaceae(6), Parabacteroides(2), Porphyromonadaceae(5), Lachnospiraceae(1)	Bacteroides(3), Parabacteroides(1), Bacteroidaceae(1)	Firmicutes(3)	Proteobacteria(2), Vibrionaceae(1), Bacteroides(8), Parabacteroides(3), Bacteroidaceae(3), Paenibacillaceae(2), Streptococcaceae(1), Porphyromonadaceae(2), Peptococcaceae(1), Shewanellaceae(1), Firmicutes(1), Clostridiaceae(1)	NA	Bacteroides(10), Bacteroidaceae(1), Firmicutes(1), Parabacteroides(4), Porphyromonadaceae(1)	Bacteroides(1)	Streptococcaceae(4), Bacteroides(11), Parabacteroides(3), Bacteroidaceae(2), Porphyromonadaceae(2), Burkholderiaceae(1), Paenibacillaceae(1), Peptococcaceae(1), Firmicutes(1), Streptococcus(1)	Parabacteroides(2), Paenibacillaceae(4), Peptococcaceae(1), Bacteroides(2), Clostridiaceae(1), Bacteroidaceae(1)
chloramphenicol	Bacteroidaceae(1), Enterococcus(1), Firmicutes(1), Bacteroides(1), Staphylococcaceae(1), Enterococcaceae(1), Listeriaceae(1)	Streptococcaceae(2), Neisseriaceae(2), Neisseria(1)	NA	NA	NA	Streptococcaceae(2), Neisseriaceae(2), Neisseria(1)	Bacteroidaceae(1), Enterococcus(1), Firmicutes(1)	NA	NA	Bacteroides(2)	Proteobacteria(1)	Streptococcaceae(2), Neisseriaceae(2), Neisseria(1)	Shigella(2), Flavobacteriaceae(1)	Proteobacteria(1)	NA	NA	Enterobacteriaceae(1)	NA	Bacteroidaceae(1), Bacteroides(1), Proteobacteria(1)	Bacteroidetes(1)	Bacteroidaceae(1)	Bacteroides(2), Bacteroidaceae(2)	Proteobacteria(1)	Escherichia(1)	Bacteroidetes(3), Firmicutes(1), Bacteroidaceae(1)	NA	NA	Fusobacteriaceae(3), Bacteroidaceae(1)	Bacteroidaceae(1), Bacteroides(1), Proteobacteria(1)	Streptococcaceae(2), Neisseriaceae(2), Neisseria(1)
streptogramin_a	Prevotellaceae(1), Bacteroidaceae(5), Bacteroides(3), Firmicutes(4), Clostridiaceae(1), Prevotella(1)	Firmicutes(3)	Firmicutes(11)	Firmicutes(2)	Firmicutes(4)	Firmicutes(3)	Prevotellaceae(1), Bacteroidaceae(2), Bacteroides(2), Firmicutes(2)	NA	NA	Bacteroidaceae(3), Firmicutes(2)	Firmicutes(5)	Firmicutes(3)	Bacteroides(1)	Firmicutes(3), Bacteroidaceae(1), Bacteroides(1), Ruminococcaceae(3)	NA	NA	Firmicutes(4), Bacteroidaceae(9), Bacteroidetes(1), Bacteroides(13), Prevotellaceae(1)	Firmicutes(1)	Bacteroides(5), Firmicutes(5), Porphyromonadaceae(2), Bacteroidaceae(6)	Bacteroidaceae(6), Bacteroides(4), Bacteroidetes(2), Firmicutes(3)	Firmicutes(2), Bacteroides(3), Bacteroidaceae(2)	Porphyromonadaceae(1), Bacteroidaceae(7), Bacteroides(3), Firmicutes(3), Bacteroidetes(1), Clostridiaceae(1)	Firmicutes(3), Bacteroidaceae(1), Bacteroides(1), Ruminococcaceae(3)	Firmicutes(2)	Bacteroides(9), Firmicutes(10), Bacteroidaceae(9), Bacteroidetes(1), Flavobacteriaceae(1), Prevotella(4), Prevotellaceae(2), Porphyromonadaceae(2)	Firmicutes(1)	Firmicutes(5)	Bacteroidetes(1), Firmicutes(2)	Bacteroides(5), Firmicutes(5), Porphyromonadaceae(2), Bacteroidaceae(6)	Firmicutes(3)
J3I4	Bacteroidaceae(14), Rikenellaceae(7), Prevotellaceae(1), Bacteroidetes(1)	Bacteroidaceae(6), Porphyromonadaceae(3), Bacteroidetes(4), Ruminococcaceae(3), Alistipes(3), Ascomycota(1)	Lachnospiraceae(2), Rikenellaceae(3), Leptotrichiaceae(1), Firmicutes(2), Bacteroidaceae(6), Clostridiaceae(2), Bacteroidetes(1)	NA	Firmicutes(1)	Bacteroidaceae(6), Porphyromonadaceae(3), Bacteroidetes(4), Ruminococcaceae(3), Alistipes(3), Ascomycota(1)	Bacteroidaceae(5), Rikenellaceae(3)	NA	NA	Prevotellaceae(1), Bacteroidaceae(4), Bacteroidetes(3), Rikenellaceae(2), Clostridium(1), Firmicutes(1)	Firmicutes(3)	Bacteroidaceae(6), Porphyromonadaceae(3), Bacteroidetes(4), Ruminococcaceae(3), Alistipes(3), Ascomycota(1)	Bacteroidaceae(3), Enterobacteriaceae(3), Escherichia(1), Clostridiaceae(1), Rikenellaceae(1)	Lachnospiraceae(7), Coprococcus(2), Peptostreptococcaceae(1), Clostridiaceae(2), Rikenellaceae(3), Bacteroidaceae(2), Firmicutes(2)	NA	Bacillaceae(2), Firmicutes(2)	Bacteroidaceae(10), Rikenellaceae(11), Bacteroidetes(3), Clostridiaceae(1), Faecalibacterium(2), Proteobacteria(1), Prevotellaceae(1)	Firmicutes(1)	Bacteroides(1), Rikenellaceae(14), Bacteroidaceae(12), Bacteroidetes(3), Deinococcus-Thermus(1)	Bacteroidaceae(12), Rikenellaceae(9), Lachnospiraceae(3), Clostridiaceae(2), Bacteroidetes(1)	Bacteroidaceae(12), Bacteroidetes(1), Rikenellaceae(4), Proteobacteria(1), Porphyromonadaceae(1)	Rikenellaceae(4), Bacteroidaceae(4), Bacteroidetes(3), Lachnospiraceae(1), Ruminococcaceae(1), Prevotellaceae(1)	Lachnospiraceae(7), Coprococcus(2), Peptostreptococcaceae(1), Clostridiaceae(2), Rikenellaceae(3), Bacteroidaceae(2), Firmicutes(2)	NA	Bacteroidetes(3), Rikenellaceae(10), Bacteroidaceae(6), Burkholderiaceae(1)	Coprococcus(1), Bacteroidaceae(2), Lachnospiraceae(1)	Bacteroidaceae(3), Clostridiaceae(2), Rikenellaceae(1), Lachnospiraceae(1), Bacteroidetes(1), Clostridium(1), Prevotellaceae(1), Firmicutes(1)	Bacteroidaceae(8), Bacteroidetes(1)	Bacteroides(1), Rikenellaceae(14), Bacteroidaceae(12), Bacteroidetes(3), Deinococcus-Thermus(1)	Bacteroidaceae(6), Porphyromonadaceae(3), Bacteroidetes(4), Ruminococcaceae(3), Alistipes(3), Ascomycota(1)
E8B3G5A5G2E9F4H1E5	NA	NA	NA	NA	NA	NA	NA	NA	NA	NA	NA	NA	NA	NA	NA	NA	NA	NA	NA	NA	NA	NA	NA	NA	NA	NA	NA	NA	NA	NA
A6I8D7B1I6	NA	NA	NA	NA	NA	NA	NA	NA	NA	NA	NA	NA	NA	NA	NA	NA	NA	NA	NA	NA	NA	NA	NA	NA	NA	NA	NA	NA	NA	NA
sulfonamide	Proteobacteria(1)	Ferrimonadaceae(1), Shewanellaceae(1)	Proteobacteria(1), Firmicutes(1)	NA	NA	Ferrimonadaceae(1), Shewanellaceae(1)	NA	NA	NA	Ferrimonadaceae(1)	NA	Ferrimonadaceae(1), Shewanellaceae(1)	Salmonella(1)	Proteobacteria(2), Firmicutes(3)	NA	Actinobacillus(4), Pasteurellaceae(6)	Enterobacteriaceae(6), Salmonella(1), Actinobacillus(1), Acinetobacter(2), Pasteurellaceae(5), Moraxellaceae(2), Escherichia(1), Proteobacteria(1)	NA	Proteobacteria(3)	Proteobacteria(2)	Proteobacteria(1)	NA	Proteobacteria(2), Firmicutes(3)	NA	Halomonadaceae(1), Ferrimonadaceae(2), Proteobacteria(2)	NA	Proteobacteria(1)	NA	Proteobacteria(3)	Ferrimonadaceae(1), Shewanellaceae(1)
qa_compound	NA	NA	NA	NA	NA	NA	NA	NA	NA	NA	NA	NA	NA	NA	NA	NA	NA	NA	NA	NA	NA	NA	NA	NA	NA	NA	NA	NA	NA	NA
trimethoprim	Bacteroides(18), Bacteroidaceae(10), Bacteroidetes(1)	Bacteroidaceae(8), Bacteroides(11), Enterococcus(1), Firmicutes(2)	Bacteroidaceae(10), Bacteroides(11), Firmicutes(2), Bacteroidetes(1)	NA	NA	Bacteroidaceae(8), Bacteroides(11), Enterococcus(1), Firmicutes(2)	Bacteroides(13), Bacteroidaceae(5), Bacteroidetes(1)	NA	NA	Bacteroidaceae(9), Bacteroides(10)	NA	Bacteroidaceae(8), Bacteroides(11), Enterococcus(1), Firmicutes(2)	Bacteroidaceae(3), Enterococcus(1), Bacteroidetes(1), Bacteroides(3)	Firmicutes(3), Enterococcus(4), Bacteroidaceae(6), Bacteroidetes(5), Enterococcaceae(2), Bacteroides(1)	NA	NA	Bacteroidaceae(21), Bacteroides(7), Acinetobacter(1), Enterococcaceae(2), Lachnospiraceae(1), Enterococcus(2), Bacteroidetes(1)	NA	Bacteroidaceae(33), Bacteroides(15), Porphyromonadaceae(1), Bacteroidetes(1)	Bacteroides(13), Enterococcaceae(2), Bacteroidaceae(25), Firmicutes(1), Bacteroidetes(1), Porphyromonadaceae(1), Enterococcus(1)	Bacteroidaceae(22), Bacteroides(19), Porphyromonadaceae(1)	Bacteroidaceae(17), Bacteroidetes(1), Bacteroides(1)	Firmicutes(3), Enterococcus(4), Bacteroidaceae(6), Bacteroidetes(5), Enterococcaceae(2), Bacteroides(1)	NA	Bacteroidaceae(24), Bacteroides(12), Bacteroidetes(2)	Bacteroides(2), Bacteroidaceae(3), Enterococcus(1), Firmicutes(1), Bacteroidetes(1)	Firmicutes(1), Bacteroides(10), Lachnospiraceae(1), Bacteroidaceae(5)	Bacteroides(9), Bacteroidaceae(3), Porphyromonadaceae(2)	Bacteroidaceae(33), Bacteroides(15), Porphyromonadaceae(1), Bacteroidetes(1)	Bacteroidaceae(8), Bacteroides(11), Enterococcus(1), Firmicutes(2)
A6E6F5B1A3	NA	NA	NA	NA	NA	NA	NA	NA	Enterobacteriaceae(1)	NA	NA	NA	Enterobacteriaceae(1)	NA	NA	NA	NA	NA	Shigella(1)	NA	Proteobacteria(1)	NA	NA	Enterobacteriaceae(1)	NA	NA	NA	NA	Shigella(1)	NA
E8G3I9A5H4C9	Staphylococcus(1)	Staphylococcus(1)	Staphylococcus(1)	NA	Staphylococcaceae(4), Macrococcus(4)	Staphylococcus(1)	NA	Macrococcus(7), Staphylococcaceae(3)	Macrococcus(1)	NA	NA	Staphylococcus(1)	NA	NA	Macrococcus(7), Staphylococcaceae(3)	Staphylococcaceae(2), Macrococcus(6)	NA	Macrococcus(3), Staphylococcaceae(1)	NA	Enterococcus(1), Peptostreptococcaceae(1), Staphylococcus(1)	NA	NA	NA	Staphylococcaceae(1)	NA	NA	Peptostreptococcaceae(4), Eubacteriaceae(1), Eubacterium(2), Enterococcus(1)	NA	NA	Staphylococcus(1)
A6F5A4	NA	NA	Proteobacteria(1)	NA	NA	NA	NA	NA	NA	NA	NA	NA	NA	NA	NA	NA	NA	NA	NA	NA	NA	NA	NA	NA	Proteobacteria(1)	NA	NA	NA	NA	NA
fosfomycin	NA	NA	NA	NA	NA	NA	NA	NA	NA	NA	NA	NA	NA	NA	NA	NA	NA	NA	NA	NA	NA	NA	NA	NA	NA	NA	NA	NA	NA	NA
kasugamycin	NA	NA	NA	NA	NA	NA	NA	Proteobacteria(2), Enterobacteriaceae(1)	NA	NA	NA	NA	Shigella(1), Escherichia(1)	NA	Proteobacteria(2), Enterobacteriaceae(1)	NA	NA	NA	NA	NA	NA	NA	NA	NA	NA	NA	NA	NA	NA	NA
aminoglycoside	NA	NA	Proteobacteria(1)	NA	NA	NA	NA	NA	NA	NA	NA	NA	NA	NA	NA	NA	NA	NA	Proteobacteria(1)	NA	Bacteroidaceae(2), Bacteroidetes(1)	NA	NA	NA	NA	NA	NA	NA	Proteobacteria(1)	NA
MultiDrug2	NA	NA	NA	NA	NA	NA	NA	NA	NA	NA	NA	NA	Escherichia(1)	NA	NA	NA	NA	NA	NA	NA	NA	NA	NA	NA	NA	NA	NA	NA	NA	NA
C8D8	NA	NA	NA	NA	NA	NA	NA	NA	NA	NA	NA	NA	NA	NA	NA	NA	NA	NA	NA	NA	NA	NA	NA	NA	NA	NA	NA	NA	NA	NA
I3A4G8	NA	NA	NA	NA	NA	NA	NA	NA	NA	NA	NA	NA	Shigella(1)	NA	NA	NA	NA	NA	Shigella(1)	NA	NA	NA	NA	NA	NA	NA	NA	NA	Shigella(1)	NA
penicillin	NA	NA	NA	NA	NA	NA	NA	NA	NA	NA	NA	NA	NA	NA	NA	NA	NA	NA	NA	NA	NA	NA	NA	NA	NA	NA	NA	NA	NA	NA
polymyxin	Proteobacteria(1)	NA	NA	NA	NA	NA	NA	NA	NA	NA	NA	NA	Escherichia(1)	NA	NA	NA	NA	NA	NA	NA	NA	NA	NA	NA	NA	NA	NA	NA	NA	NA
MultiDrug	NA	NA	NA	NA	NA	NA	NA	NA	NA	NA	NA	NA	Proteobacteria(1)	NA	NA	NA	Proteobacteria(1)	NA	NA	NA	NA	NA	NA	NA	NA	NA	NA	NA	NA	NA
na_antimicrobials	Bacteroidetes(1), Megamonas(2)	NA	NA	NA	NA	NA	Bacteroidetes(1), Megamonas(1)	NA	NA	Bacteroidetes(1)	NA	NA	Enterobacteriaceae(2), Rikenellaceae(1), Bacteroidetes(1)	NA	NA	NA	Bacteroidaceae(1), Bacteroidetes(1), Bacteroides(3)	NA	Bacteroides(2)	NA	NA	Bacteroides(2)	NA	NA	Bacteroidetes(1), Flavobacteriaceae(1)	NA	NA	NA	Bacteroides(2)	NA
fluoroquinolone	NA	NA	NA	NA	NA	NA	NA	Xanthomonadaceae(1)	NA	NA	NA	NA	NA	NA	Xanthomonadaceae(1)	NA	NA	NA	NA	NA	NA	NA	NA	Proteobacteria(2)	NA	NA	Proteobacteria(1)	NA	NA	NA
beta_lactam	NA	Firmicutes(1)	NA	NA	NA	Firmicutes(1)	NA	NA	NA	NA	NA	Firmicutes(1)	NA	Eubacteriaceae(4), Lachnospiraceae(2), Ruminococcaceae(1)	NA	NA	NA	NA	NA	Eubacteriaceae(1)	NA	NA	Eubacteriaceae(4), Lachnospiraceae(2), Ruminococcaceae(1)	NA	NA	NA	NA	NA	NA	Firmicutes(1)
G6C2C1	NA	NA	NA	NA	NA	NA	NA	NA	NA	NA	NA	NA	NA	NA	NA	NA	NA	NA	Proteus(2)	NA	NA	NA	NA	NA	NA	NA	NA	NA	Proteus(2)	NA
C5D7	NA	NA	Proteobacteria(1)	NA	NA	NA	NA	NA	NA	NA	NA	NA	NA	NA	NA	NA	Proteobacteria(1)	NA	Proteobacteria(2)	NA	NA	Alteromonadaceae(1)	NA	Proteobacteria(1)	NA	NA	NA	NA	Proteobacteria(2)	NA
D3G4	NA	NA	NA	NA	NA	NA	NA	NA	NA	NA	NA	NA	NA	NA	NA	NA	NA	NA	NA	NA	NA	NA	NA	NA	NA	NA	Haemophilus(1)	NA	NA	NA
D1D5	NA	NA	NA	NA	NA	NA	NA	NA	NA	NA	NA	NA	NA	NA	NA	NA	NA	NA	NA	NA	NA	NA	NA	Enterobacteriaceae(1)	NA	NA	NA	NA	NA	NA
C5A4G4	NA	NA	NA	NA	NA	NA	NA	NA	NA	NA	NA	NA	NA	NA	NA	NA	NA	NA	NA	NA	NA	NA	NA	NA	NA	NA	NA	NA	NA	NA
G2E9	NA	NA	NA	NA	NA	NA	NA	NA	NA	NA	NA	NA	NA	NA	NA	NA	NA	NA	NA	NA	NA	NA	NA	NA	NA	NA	NA	NA	NA	NA
C4B9B4G6	NA	NA	NA	NA	NA	NA	NA	NA	NA	NA	NA	NA	NA	NA	NA	NA	NA	NA	NA	NA	Bacteroides(1), Bacteroidaceae(1)	NA	NA	NA	NA	NA	NA	NA	NA	NA
G5G2E9F4H1E5	NA	NA	NA	NA	NA	NA	NA	NA	NA	NA	NA	NA	NA	NA	NA	NA	NA	NA	NA	NA	NA	NA	NA	NA	NA	NA	NA	NA	NA	NA
A6E6	NA	NA	NA	NA	NA	NA	NA	Pseudomonadaceae(1)	NA	NA	NA	NA	NA	NA	Pseudomonadaceae(1)	NA	NA	NA	NA	NA	NA	NA	NA	Proteobacteria(1)	NA	NA	NA	NA	NA	NA
I9E9H4C9E3	NA	NA	NA	NA	NA	NA	NA	NA	NA	NA	NA	NA	NA	NA	NA	NA	NA	NA	NA	NA	NA	NA	NA	NA	NA	NA	NA	NA	NA	NA
F7D2G1G6	NA	NA	NA	NA	NA	NA	NA	NA	NA	NA	NA	NA	NA	NA	NA	NA	NA	NA	NA	NA	NA	NA	NA	NA	NA	NA	NA	NA	NA	NA
C6G4	NA	NA	NA	NA	NA	NA	NA	NA	NA	NA	NA	NA	NA	NA	NA	NA	NA	NA	NA	NA	NA	NA	NA	NA	NA	NA	NA	NA	NA	NA
E6D7H3D5	NA	NA	NA	NA	NA	NA	NA	NA	NA	NA	NA	NA	NA	Proteobacteria(1)	NA	NA	NA	NA	NA	NA	NA	NA	Proteobacteria(1)	NA	NA	NA	NA	NA	NA	NA
erythromycin	NA	NA	NA	NA	NA	NA	NA	NA	NA	NA	NA	NA	Bacteroidaceae(2), Bacteroides(2)	NA	NA	NA	NA	NA	NA	NA	NA	NA	NA	NA	NA	NA	NA	NA	NA	NA
methicillin	NA	NA	NA	NA	NA	NA	NA	NA	NA	NA	NA	NA	NA	NA	NA	NA	NA	NA	NA	Firmicutes(1)	NA	NA	NA	NA	NA	NA	NA	NA	NA	NA
C7G6	Leptotrichiaceae(1)	NA	NA	NA	NA	NA	NA	NA	NA	NA	NA	NA	NA	NA	NA	NA	NA	NA	NA	NA	NA	NA	NA	NA	NA	NA	NA	NA	NA	NA
tigecycline	NA	NA	NA	NA	NA	NA	NA	NA	NA	Clostridiaceae(1)	NA	NA	NA	NA	NA	NA	NA	NA	NA	NA	NA	NA	NA	NA	NA	NA	NA	NA	NA	NA
B4C4B8B9B6B7	NA	NA	NA	NA	NA	NA	NA	NA	NA	NA	NA	NA	NA	NA	NA	NA	NA	NA	NA	NA	NA	NA	NA	NA	NA	NA	NA	NA	NA	NA
B9G6	NA	NA	NA	NA	NA	NA	NA	NA	NA	NA	NA	NA	NA	NA	NA	NA	Escherichia(1)	NA	NA	NA	NA	NA	NA	NA	NA	NA	NA	NA	NA	NA
H9H6	NA	NA	NA	NA	NA	NA	NA	NA	NA	NA	NA	NA	NA	NA	NA	NA	Escherichia(1)	NA	NA	NA	NA	NA	NA	NA	NA	NA	NA	NA	NA	NA
F7G6C3B7C2C1	NA	NA	NA	NA	NA	NA	NA	NA	NA	NA	NA	NA	NA	NA	NA	NA	NA	NA	NA	NA	NA	NA	NA	NA	Proteobacteria(1)	NA	NA	NA	NA	NA
