# Supplementary material for: In Silico Analysis of Antibiotic Resistance Genes in the Gut Microflora of Individuals from Diverse Geographies and Age-Groups
Source: PLoS One. 2013 Dec 31;8(12):e83823. doi: 10.1371/journal.pone.0083823 (PMC3877126; doi:10.1371/journal.pone.0083823)
Supplement: Table S3 — Detection of various antibiotic resistance genes in the analyzed gut metagenomes. Resistance to multiple antibiotics are indicated by *. (XLSX) [file pone.0083823.s006.xlsx]

## Sheet: Sheet1
Supporting Table S3: Detection of various antibiotic resistance genes in the analyzed gut metagenomes. Resistance to multiple antibiotics are indicated by *
Resistance against	Gene	Microbiomes in which detected
A6E6*	mexy	CN-AD-17, CN-AD-26
	mexx	ES-AD-38
A6E6F5B1A3*	acra	FR-AD-7, IT-AD-5, JP-AD-9, JP-IN-1, DA-AD-11, DA-AD-26, ES-AD-12, ES-AD-17, CN-AD-26, CN-AD-32, CN-AD-9, AM-AD-32
	tolc	IT-AD-2, JP-IN-1, JP-IN-4, DA-AD-11, DA-AD-26, ES-AD-12, ES-AD-36, CN-AD-13, CN-AD-21, CN-AD-32, AM-AD-32
	acrb	IT-AD-2, JP-IN-1, JP-IN-4, DA-AD-11, DA-AD-26, DA-AD-27, DA-AD-67, ES-AD-12, ES-AD-17, ES-AD-18, ES-AD-28, ES-AD-36, CN-AD-13, CN-AD-14, CN-AD-19, CN-AD-21, CN-AD-23, CN-AD-25, CN-AD-27, CN-AD-29, CN-AD-31, CN-AD-32, AM-AD-32, AM-AD-42, AM-AD-8
A6F5A4*	amrb	ES-AD-4, DA-AD-53, DA-AD-65, ES-AD-17, CN-AD-27, CN-AD-3, AM-AD-15, AM-AD-18, AM-AD-21, AM-AD-31, AM-AD-44, AM-AD-49, AM-AD-4, AM-AD-70, AM-AD-76, AM-AD-81, AM-AD-89
A6I8D7B1I6*	mexb	DA-AD-12, DA-AD-17, DA-AD-21, DA-AD-26, DA-AD-29, DA-AD-53, DA-AD-57, DA-AD-58, DA-AD-61, DA-AD-73, ES-AD-12, ES-AD-19, ES-AD-23, ES-AD-26, ES-AD-34, AM-AD-12, AM-AD-13, AM-AD-16, AM-AD-17, AM-AD-19, AM-AD-22, AM-AD-23, AM-AD-24, AM-AD-25, AM-AD-27, AM-AD-30, AM-AD-33, AM-AD-41, AM-AD-4, AM-AD-51, AM-AD-52, AM-AD-54, AM-AD-56, AM-AD-62, AM-AD-63, AM-AD-75, AM-AD-77, AM-AD-78, AM-AD-79, AM-AD-80, …
aminoglycoside	emre	DA-AD-1, DA-AD-2, ES-AD-1, FR-AD-1, IT-AD-1, IT-AD-2, IT-AD-5, IT-AD-6, JP-IN-4, ES-AD-12, ES-AD-17, ES-AD-33, CN-AD-21, CN-AD-23, CN-AD-3
B4C4B8B9B6B7*	bl1_cmy2	JP-CH-2
B9G6*	bl2b_tem	CN-AD-10, CN-AD-14, CN-AD-19, CN-AD-22, CN-AD-25, CN-AD-27, CN-AD-29, CN-AD-3
bacitracin	baca	AM-AD-1, AM-AD-2, DA-AD-1, DA-AD-2, DA-AD-3, DA-AD-4, ES-AD-1, ES-AD-3, FR-AD-1, FR-AD-2, FR-AD-4, FR-AD-5, FR-AD-6, FR-AD-7, FR-AD-8, IN-CH-M, IT-AD-1, IT-AD-2, IT-AD-3, JP-AD-1, JP-AD-3, JP-AD-4, JP-AD-8, JP-AD-9, JP-CH-1, JP-CH-2, JP-IN-1, JP-IN-2, JP-IN-4, DA-AD-10, DA-AD-11, DA-AD-12, DA-AD-13, DA-AD-14, DA-AD-15, DA-AD-16, DA-AD-17, DA-AD-18, DA-AD-20, DA-AD-21, DA-AD-22, DA-AD-23, DA-AD-24…
	bcra	AM-AD-2, DA-AD-1, DA-AD-2, DA-AD-4, ES-AD-1, ES-AD-2, ES-AD-3, ES-AD-4, FR-AD-4, FR-AD-5, FR-AD-6, FR-AD-7, FR-AD-8, IT-AD-3, IT-AD-6, JP-AD-1, JP-AD-4, JP-AD-8, JP-AD-9, JP-CH-2, JP-IN-3, JP-IN-4, DA-AD-14, DA-AD-15, DA-AD-16, DA-AD-17, DA-AD-18, DA-AD-22, DA-AD-25, DA-AD-26, DA-AD-27, DA-AD-30, DA-AD-31, DA-AD-32, DA-AD-33, DA-AD-35, DA-AD-36, DA-AD-37, DA-AD-38, DA-AD-39, DA-AD-40, DA-AD-43, D…
beta_lactam	meca	CN-AD-12, CN-AD-14, CN-AD-22, CN-AD-25, CN-AD-2, CN-AD-6
C4B9B4G6*	bl3_ccra	ES-AD-7, CN-AD-23, AM-AD-50
C5A4G4*	mdtm	IT-AD-2, JP-IN-1, JP-IN-4, DA-AD-11, DA-AD-26
C5D7*	mexf	DA-AD-11, CN-AD-19, CN-AD-21, CN-AD-24, CN-AD-26, CN-AD-3
C6G4*	pmra	DA-AD-7, DA-AD-85
C7G6*	bl2d_oxa2	CN-AD-1
C8D8*	mdtg	IT-AD-2, JP-IN-1, JP-IN-4, DA-AD-11, DA-AD-15, DA-AD-26, ES-AD-17, ES-AD-36, AM-AD-32
	mdth	IT-AD-2, JP-IN-1, JP-IN-4, DA-AD-11, DA-AD-26, DA-AD-78, ES-AD-12, ES-AD-36
cephalosporin	bl2e_cbla	JP-AD-1, JP-AD-9, JP-CH-2, DA-AD-12, DA-AD-14, DA-AD-17, DA-AD-21, DA-AD-27, DA-AD-29, DA-AD-32, DA-AD-34, DA-AD-36, DA-AD-37, DA-AD-38, DA-AD-39, DA-AD-40, DA-AD-41, DA-AD-43, DA-AD-44, DA-AD-45, DA-AD-47, DA-AD-49, DA-AD-50, DA-AD-53, DA-AD-56, DA-AD-60, DA-AD-63, DA-AD-66, DA-AD-73, DA-AD-74, DA-AD-79, DA-AD-82, DA-AD-84, DA-AD-85, ES-AD-13, ES-AD-14, ES-AD-17, ES-AD-19, ES-AD-20, ES-AD-22, ES…
	bl2e_cfxa	DA-AD-4, ES-AD-1, ES-AD-2, ES-AD-3, ES-AD-4, FR-AD-1, FR-AD-5, FR-AD-6, FR-AD-8, IN-CH-H, IN-CH-M, IT-AD-1, IT-AD-4, DA-AD-12, DA-AD-13, DA-AD-15, DA-AD-20, DA-AD-23, DA-AD-28, DA-AD-36, DA-AD-37, DA-AD-47, DA-AD-58, DA-AD-60, DA-AD-65, DA-AD-6, DA-AD-76, ES-AD-14, ES-AD-17, ES-AD-19, ES-AD-29, ES-AD-32, ES-AD-6, CN-AD-10, CN-AD-11, CN-AD-12, CN-AD-14, CN-AD-17, CN-AD-18, CN-AD-20, CN-AD-21, CN-A…
	bl2e_cepa	DA-AD-1, DA-AD-2, ES-AD-1, ES-AD-2, ES-AD-3, ES-AD-4, FR-AD-1, FR-AD-3, FR-AD-7, IT-AD-3, JP-AD-1, JP-AD-7, JP-AD-8, JP-AD-9, JP-CH-2, DA-AD-11, DA-AD-13, DA-AD-14, DA-AD-15, DA-AD-17, DA-AD-18, DA-AD-20, DA-AD-21, DA-AD-22, DA-AD-25, DA-AD-26, DA-AD-27, DA-AD-29, DA-AD-31, DA-AD-32, DA-AD-33, DA-AD-34, DA-AD-35, DA-AD-36, DA-AD-37, DA-AD-38, DA-AD-39, DA-AD-40, DA-AD-42, DA-AD-43, DA-AD-44, DA-A…
	bl1_ec	CN-AD-13, CN-AD-26
	bl1_ampc	ES-AD-12
chloramphenicol	catb3	DA-AD-60, CN-AD-13
	mdtl	IT-AD-2, JP-IN-1, JP-IN-4, DA-AD-26, ES-AD-12, ES-AD-17, ES-AD-36, CN-AD-13, CN-AD-19, CN-AD-21, CN-AD-26, CN-AD-32, AM-AD-32
	catb2	CN-AD-10, CN-AD-1, CN-AD-21, CN-AD-22, CN-AD-23, CN-AD-24, CN-AD-27, CN-AD-30, CN-AD-7
	cata8	CN-AD-1, CN-AD-7
	cata14	DA-AD-50, DA-AD-76, DA-AD-8, ES-AD-24, ES-AD-28, CN-AD-27, AM-AD-18, AM-AD-51
	cata16	CN-AD-30
	cata13	ES-AD-1, ES-AD-4, FR-AD-8, IT-AD-2, IT-AD-5, JP-AD-8, DA-AD-22, DA-AD-36, DA-AD-37, DA-AD-39, DA-AD-40, DA-AD-41, DA-AD-49, DA-AD-52, DA-AD-53, DA-AD-54, DA-AD-55, DA-AD-58, DA-AD-59, DA-AD-60, DA-AD-61, DA-AD-62, DA-AD-65, DA-AD-68, DA-AD-69, DA-AD-73, DA-AD-74, DA-AD-75, DA-AD-76, DA-AD-81, DA-AD-82, ES-AD-11, ES-AD-13, ES-AD-16, ES-AD-17, ES-AD-18, ES-AD-19, ES-AD-21, ES-AD-23, ES-AD-27, ES-AD…
	ceob	JP-IN-1, CN-AD-14, CN-AD-25
	cata11	FR-AD-4, JP-AD-8, DA-AD-26, DA-AD-29, DA-AD-32, DA-AD-39, DA-AD-49, DA-AD-51, DA-AD-53, DA-AD-60, ES-AD-10, ES-AD-11, ES-AD-12, ES-AD-18, ES-AD-20, ES-AD-21, ES-AD-24, ES-AD-28, ES-AD-30, ES-AD-31, ES-AD-33, ES-AD-38, ES-AD-9, CN-AD-12, CN-AD-2, CN-AD-6, AM-AD-11, AM-AD-16, AM-AD-18, AM-AD-27, AM-AD-34, AM-AD-35, AM-AD-39, AM-AD-41, AM-AD-42, AM-AD-48, AM-AD-71, AM-AD-72, AM-AD-76, AM-AD-77, AM-A…
	cata15	DA-AD-12, DA-AD-15, DA-AD-29, DA-AD-31, DA-AD-37, DA-AD-55, DA-AD-58, DA-AD-62, DA-AD-65, DA-AD-70, ES-AD-27, ES-AD-29, ES-AD-32, AM-AD-10, AM-AD-3, AM-AD-43, AM-AD-50, AM-AD-52, AM-AD-60, AM-AD-70, AM-AD-80
D1D5*	mdte	JP-IN-1, JP-IN-4, CN-AD-26
	mdtf	JP-IN-4, ES-AD-12, ES-AD-17, AM-AD-8
D3G4*	mdtk	IT-AD-2, JP-IN-1, DA-AD-26, ES-AD-12, CN-AD-29, AM-AD-32
E6D7H3D5*	mexd	CN-AD-14, CN-AD-25
E8B3G5A5G2E9F4H1E5*	aph3iiia	DA-AD-2, FR-AD-2, IT-AD-1, IT-AD-5, JP-AD-8, DA-AD-39, DA-AD-53, DA-AD-61, DA-AD-67, DA-AD-6, DA-AD-70, DA-AD-74, DA-AD-7, ES-AD-15, ES-AD-17, ES-AD-18, ES-AD-20, ES-AD-21, ES-AD-22, ES-AD-24, ES-AD-25, ES-AD-26, ES-AD-35, ES-AD-36, ES-AD-38, ES-AD-5, ES-AD-9, CN-AD-21, AM-AD-10, AM-AD-11, AM-AD-13, AM-AD-14, AM-AD-15, AM-AD-16, AM-AD-17, AM-AD-18, AM-AD-19, AM-AD-20, AM-AD-22, AM-AD-26, AM-AD-27…
E8G3I9A5H4C9*	aac6if	CN-AD-29
	aac6ie	DA-AD-44, DA-AD-60, CN-AD-12, CN-AD-17, CN-AD-18, CN-AD-1, CN-AD-20, CN-AD-22, CN-AD-26, CN-AD-29, CN-AD-2, CN-AD-3, CN-AD-5, CN-AD-6, CN-AD-9, AM-AD-10, AM-AD-28
erythromycin	ereb	CN-AD-13
F3H8F5	ermc	DA-AD-15, DA-AD-29, DA-AD-32, DA-AD-35, DA-AD-41, DA-AD-44, DA-AD-48, DA-AD-53, DA-AD-58, DA-AD-60, DA-AD-65, DA-AD-70, DA-AD-72, DA-AD-75, DA-AD-76, DA-AD-81, DA-AD-82, ES-AD-10, ES-AD-11, ES-AD-13, ES-AD-14, ES-AD-18, ES-AD-20, ES-AD-22, ES-AD-31, ES-AD-39, ES-AD-6, ES-AD-7, ES-AD-9, CN-AD-17, CN-AD-5, AM-AD-12, AM-AD-15, AM-AD-16, AM-AD-20, AM-AD-21, AM-AD-24, AM-AD-25, AM-AD-27, AM-AD-28, AM-…
	lsa	CN-AD-12, CN-AD-14, CN-AD-22, CN-AD-24, CN-AD-25, CN-AD-2, CN-AD-6
	ermx	ES-AD-25
	cara	CN-AD-10, CN-AD-11, CN-AD-12, CN-AD-13, CN-AD-14, CN-AD-17, CN-AD-18, CN-AD-19, CN-AD-1, CN-AD-20, CN-AD-21, CN-AD-22, CN-AD-23, CN-AD-24, CN-AD-25, CN-AD-26, CN-AD-27, CN-AD-29, CN-AD-2, CN-AD-30, CN-AD-31, CN-AD-32, CN-AD-3, CN-AD-4, CN-AD-5, CN-AD-6, CN-AD-7, CN-AD-9
	oleb	CN-AD-10, CN-AD-11, CN-AD-12, CN-AD-13, CN-AD-14, CN-AD-17, CN-AD-18, CN-AD-19, CN-AD-1, CN-AD-20, CN-AD-21, CN-AD-22, CN-AD-23, CN-AD-24, CN-AD-25, CN-AD-26, CN-AD-27, CN-AD-28, CN-AD-29, CN-AD-2, CN-AD-30, CN-AD-31, CN-AD-32, CN-AD-3, CN-AD-4, CN-AD-5, CN-AD-6, CN-AD-9
	erma	FR-AD-8, JP-AD-7, DA-AD-66, DA-AD-75, ES-AD-19
	msra	CN-AD-11, CN-AD-14, CN-AD-25, CN-AD-27, CN-AD-31, CN-AD-5
	srmb	CN-AD-10, CN-AD-12, CN-AD-13, CN-AD-14, CN-AD-19, CN-AD-1, CN-AD-21, CN-AD-22, CN-AD-24, CN-AD-25, CN-AD-27, CN-AD-29, CN-AD-2, CN-AD-31, CN-AD-32, CN-AD-3, CN-AD-6, CN-AD-7
	ermf	ES-AD-1, ES-AD-4, FR-AD-3, FR-AD-4, FR-AD-5, FR-AD-6, FR-AD-7, FR-AD-8, IN-CH-H, IN-CH-M, IT-AD-1, IT-AD-4, IT-AD-6, JP-AD-3, JP-AD-9, DA-AD-10, DA-AD-13, DA-AD-26, DA-AD-35, DA-AD-41, DA-AD-52, DA-AD-61, DA-AD-63, DA-AD-85, DA-AD-8, ES-AD-21, ES-AD-24, ES-AD-27, ES-AD-29, ES-AD-30, ES-AD-31, ES-AD-33, ES-AD-39, ES-AD-6, ES-AD-8, CN-AD-10, CN-AD-11, CN-AD-12, CN-AD-13, CN-AD-14, CN-AD-17, CN-AD-1…
	ermt	JP-AD-1, CN-AD-14, CN-AD-1, CN-AD-23, CN-AD-24, CN-AD-25, CN-AD-27, CN-AD-28, CN-AD-31, CN-AD-3
	tlrc	CN-AD-10, CN-AD-11, CN-AD-12, CN-AD-13, CN-AD-14, CN-AD-17, CN-AD-18, CN-AD-20, CN-AD-21, CN-AD-22, CN-AD-23, CN-AD-24, CN-AD-25, CN-AD-26, CN-AD-27, CN-AD-29, CN-AD-2, CN-AD-30, CN-AD-31, CN-AD-32, CN-AD-3, CN-AD-4, CN-AD-5, CN-AD-6, CN-AD-9
	ermb	DA-AD-2, ES-AD-3, ES-AD-4, FR-AD-1, FR-AD-3, FR-AD-6, FR-AD-7, FR-AD-8, IT-AD-1, IT-AD-4, JP-AD-9, JP-CH-1, JP-CH-2, JP-IN-1, DA-AD-13, DA-AD-14, DA-AD-15, DA-AD-16, DA-AD-17, DA-AD-20, DA-AD-22, DA-AD-26, DA-AD-27, DA-AD-28, DA-AD-29, DA-AD-33, DA-AD-36, DA-AD-37, DA-AD-39, DA-AD-46, DA-AD-48, DA-AD-52, DA-AD-59, DA-AD-5, DA-AD-63, DA-AD-67, DA-AD-68, DA-AD-70, DA-AD-73, DA-AD-79, DA-AD-80, DA-A…
	ermg	ES-AD-1, ES-AD-3, IT-AD-1, JP-CH-2, CN-AD-10, CN-AD-13, CN-AD-14, CN-AD-19, CN-AD-1, CN-AD-21, CN-AD-22, CN-AD-23, CN-AD-24, CN-AD-25, CN-AD-27, CN-AD-28, CN-AD-29, CN-AD-32, CN-AD-3, CN-AD-7
F7D2G1G6*	bl2be_shv2	IT-AD-2, ES-AD-12
F7G6*	bl2be_oxy1	JP-IN-1
F7G6C3B7C2C1*	bl2be_ctxm	CN-AD-27
fluoroquinolone	smee	DA-AD-52, ES-AD-32, CN-AD-17, CN-AD-29, CN-AD-32, AM-AD-33, AM-AD-8
	smed	ES-AD-36
	smeb	CN-AD-26, AM-AD-8
fosfomycin	fosa	IT-AD-2, JP-IN-1, DA-AD-11, DA-AD-29, ES-AD-36
	fosx	DA-AD-14, DA-AD-37, DA-AD-49, DA-AD-64, DA-AD-68, DA-AD-79, DA-AD-84, DA-AD-85, ES-AD-22, ES-AD-34, AM-AD-48
fosmidomycin	rosa	DA-AD-1, DA-AD-2, DA-AD-4, ES-AD-1, ES-AD-2, ES-AD-3, ES-AD-4, FR-AD-3, FR-AD-5, FR-AD-7, IN-CH-M, IT-AD-2, IT-AD-4, IT-AD-6, JP-AD-1, JP-AD-3, JP-AD-8, JP-CH-2, JP-IN-4, DA-AD-11, DA-AD-12, DA-AD-14, DA-AD-15, DA-AD-16, DA-AD-17, DA-AD-21, DA-AD-22, DA-AD-25, DA-AD-26, DA-AD-27, DA-AD-29, DA-AD-30, DA-AD-32, DA-AD-34, DA-AD-35, DA-AD-36, DA-AD-37, DA-AD-38, DA-AD-39, DA-AD-40, DA-AD-42, DA-AD-43…
	rosb	JP-IN-4, DA-AD-26, DA-AD-29, CN-AD-13, AM-AD-32
G2E9*	aph3viia	ES-AD-38, AM-AD-38, AM-AD-7
G5G2E9F4H1E5*	aph3ia	DA-AD-78, ES-AD-20, ES-AD-26
G6C2C1*	bl2b_tem1	DA-AD-78, DA-AD-85, ES-AD-17, ES-AD-26, ES-AD-33, CN-AD-21
H9H6*	aad9ib	CN-AD-19
I3A4G8*	mdto	JP-IN-4
	mdtp	JP-IN-4, DA-AD-26, ES-AD-12, ES-AD-17, AM-AD-32
	mdtn	FR-AD-4, IT-AD-2, JP-IN-1, JP-IN-4, DA-AD-26, ES-AD-12, CN-AD-13, CN-AD-21
I9E9H4C9E3*	ant2ia	ES-AD-12, AM-AD-32
J3I4*	vanyd	DA-AD-44
	vansd	CN-AD-14, CN-AD-24, CN-AD-25, CN-AD-28, AM-AD-44
	vana	CN-AD-12, CN-AD-19, CN-AD-2, CN-AD-32, CN-AD-6
	vanha	CN-AD-10, CN-AD-12, CN-AD-19, CN-AD-20, CN-AD-27, CN-AD-2, CN-AD-31, CN-AD-32, CN-AD-6
	vanra	AM-AD-1, AM-AD-2, DA-AD-2, DA-AD-4, ES-AD-1, ES-AD-3, FR-AD-1, FR-AD-5, FR-AD-6, FR-AD-8, IT-AD-5, IT-AD-6, JP-AD-1, JP-AD-2, JP-AD-3, JP-AD-9, JP-IN-4, DA-AD-14, DA-AD-39, DA-AD-63, CN-AD-10, CN-AD-11, CN-AD-13, CN-AD-14, CN-AD-18, CN-AD-19, CN-AD-22, CN-AD-25, CN-AD-29, CN-AD-32, CN-AD-3, CN-AD-5, AM-AD-64
	vanxa	DA-AD-3, CN-AD-13
	vansa	JP-IN-4, DA-AD-70
	vanhd	CN-AD-10, CN-AD-12, CN-AD-13, CN-AD-14, CN-AD-19, CN-AD-1, CN-AD-21, CN-AD-22, CN-AD-23, CN-AD-24, CN-AD-25, CN-AD-27, CN-AD-28, CN-AD-29, CN-AD-2, CN-AD-30, CN-AD-31, CN-AD-3, CN-AD-6, CN-AD-7
	vanrd	DA-AD-4, ES-AD-1, ES-AD-2, ES-AD-4, IT-AD-5, JP-AD-2, JP-AD-4, CN-AD-24
	vanxd	AM-AD-12, AM-AD-18, AM-AD-19
	vand	DA-AD-44
kasugamycin	ksga	DA-AD-3, IT-AD-2, JP-IN-1, JP-IN-4, DA-AD-11, DA-AD-26, DA-AD-29, DA-AD-52, DA-AD-67, ES-AD-12, ES-AD-17, ES-AD-36, CN-AD-13, CN-AD-17, CN-AD-32, AM-AD-32, AM-AD-33
lincomycin	lnua	AM-AD-2, ES-AD-1, ES-AD-2, ES-AD-3, ES-AD-4, FR-AD-5, FR-AD-8, IT-AD-5, JP-AD-9, JP-CH-1, JP-IN-4, DA-AD-10, DA-AD-13, DA-AD-14, DA-AD-15, DA-AD-17, DA-AD-19, DA-AD-21, DA-AD-23, DA-AD-26, DA-AD-27, DA-AD-28, DA-AD-29, DA-AD-31, DA-AD-32, DA-AD-36, DA-AD-38, DA-AD-39, DA-AD-41, DA-AD-42, DA-AD-44, DA-AD-46, DA-AD-50, DA-AD-51, DA-AD-54, DA-AD-55, DA-AD-59, DA-AD-60, DA-AD-61, DA-AD-62, DA-AD-69, …
	lnub	AM-AD-65
macrolide	mefa	DA-AD-2, ES-AD-1, ES-AD-2, ES-AD-3, ES-AD-4, FR-AD-1, FR-AD-5, FR-AD-6, IT-AD-5, IT-AD-6, JP-AD-2, JP-IN-4, DA-AD-12, DA-AD-13, DA-AD-15, DA-AD-17, DA-AD-18, DA-AD-25, DA-AD-26, DA-AD-27, DA-AD-28, DA-AD-29, DA-AD-31, DA-AD-32, DA-AD-33, DA-AD-34, DA-AD-35, DA-AD-36, DA-AD-37, DA-AD-38, DA-AD-39, DA-AD-43, DA-AD-44, DA-AD-45, DA-AD-48, DA-AD-50, DA-AD-52, DA-AD-53, DA-AD-54, DA-AD-55, DA-AD-56, D…
	macb	JP-IN-1, JP-IN-4, DA-AD-11, DA-AD-26, CN-AD-10, CN-AD-17, CN-AD-19, CN-AD-1, CN-AD-21, CN-AD-22, CN-AD-23, CN-AD-24, CN-AD-27, CN-AD-31, CN-AD-3, CN-AD-7
	mphb	ES-AD-29
methicillin	mecr1	CN-AD-22
MultiDrug	mexw	CN-AD-13, CN-AD-19, CN-AD-32
	emrd	IT-AD-2, JP-AD-3, JP-IN-1, DA-AD-11, DA-AD-26, ES-AD-12, ES-AD-36
MultiDrug2	mdfa	DA-AD-3, IT-AD-1, IT-AD-2, IT-AD-5, JP-IN-1, JP-IN-4, DA-AD-11, ES-AD-12, ES-AD-17, CN-AD-13
	bcr	JP-IN-1, JP-IN-4, DA-AD-11, DA-AD-15, DA-AD-26, ES-AD-12, ES-AD-36
na_antimicrobials	ykkd	CN-AD-10, CN-AD-13, CN-AD-19, CN-AD-1, CN-AD-21, CN-AD-24, CN-AD-27, CN-AD-32, CN-AD-7
penicillin	bl2_len	JP-IN-1
	pbp2x	ES-AD-20
	pbp1a	IT-AD-2, JP-IN-1, JP-IN-4, DA-AD-11, DA-AD-26, DA-AD-29, ES-AD-36, AM-AD-32
	pbp1b	IT-AD-2, JP-IN-1, JP-IN-4, DA-AD-26, ES-AD-12
	pbp2	IT-AD-2, JP-IN-1, JP-IN-4, DA-AD-11, DA-AD-26, ES-AD-12, CN-AD-32
polymyxin	arna	JP-IN-1, JP-IN-4, DA-AD-11, DA-AD-26, ES-AD-12, ES-AD-36, CN-AD-13, CN-AD-1, AM-AD-54, AM-AD-73
qa_compound	qac	DA-AD-26, DA-AD-36, DA-AD-37, DA-AD-61, DA-AD-68, DA-AD-6, DA-AD-75, DA-AD-80, DA-AD-82, ES-AD-13, ES-AD-16, ES-AD-24, ES-AD-28, ES-AD-30, AM-AD-13, AM-AD-15, AM-AD-18, AM-AD-21, AM-AD-23, AM-AD-27, AM-AD-32, AM-AD-35, AM-AD-3, AM-AD-40, AM-AD-43, AM-AD-49, AM-AD-4, AM-AD-51, AM-AD-65, AM-AD-77, AM-AD-78, AM-AD-7, AM-AD-92
streptogramin_a	vgaa	CN-AD-10, CN-AD-11, CN-AD-12, CN-AD-14, CN-AD-19, CN-AD-1, CN-AD-20, CN-AD-21, CN-AD-22, CN-AD-23, CN-AD-24, CN-AD-25, CN-AD-27, CN-AD-28, CN-AD-29, CN-AD-2, CN-AD-30, CN-AD-31, CN-AD-32, CN-AD-3, CN-AD-4, CN-AD-6, CN-AD-7
	vgab	CN-AD-11, CN-AD-26, CN-AD-4, CN-AD-5
	vatd	DA-AD-12, DA-AD-39
	vata	CN-AD-24
	vatb	ES-AD-1, ES-AD-3, FR-AD-1, IN-CH-M, IT-AD-2, IT-AD-5, JP-AD-1, JP-IN-4, DA-AD-12, DA-AD-14, DA-AD-15, DA-AD-17, DA-AD-26, DA-AD-29, DA-AD-30, DA-AD-32, DA-AD-34, DA-AD-36, DA-AD-37, DA-AD-39, DA-AD-40, DA-AD-42, DA-AD-43, DA-AD-45, DA-AD-46, DA-AD-48, DA-AD-49, DA-AD-51, DA-AD-53, DA-AD-54, DA-AD-55, DA-AD-59, DA-AD-62, DA-AD-63, DA-AD-65, DA-AD-70, DA-AD-73, DA-AD-74, DA-AD-75, DA-AD-76, DA-AD-7…
	vate	DA-AD-4, DA-AD-22, DA-AD-24, DA-AD-34, DA-AD-5, DA-AD-63, DA-AD-68, DA-AD-6, DA-AD-78, ES-AD-13, ES-AD-19, ES-AD-20, ES-AD-5, ES-AD-6, CN-AD-10, CN-AD-14, CN-AD-19, CN-AD-1, CN-AD-21, CN-AD-22, CN-AD-23, CN-AD-24, CN-AD-25, CN-AD-27, CN-AD-30, CN-AD-7, AM-AD-10, AM-AD-59, AM-AD-65
streptomycin	ant6ia	AM-AD-2, DA-AD-4, ES-AD-4, FR-AD-5, FR-AD-8, IT-AD-3, IT-AD-5, JP-AD-2, JP-AD-3, JP-AD-8, JP-AD-9, DA-AD-10, DA-AD-12, DA-AD-13, DA-AD-15, DA-AD-16, DA-AD-17, DA-AD-18, DA-AD-20, DA-AD-22, DA-AD-23, DA-AD-26, DA-AD-28, DA-AD-32, DA-AD-34, DA-AD-38, DA-AD-39, DA-AD-40, DA-AD-42, DA-AD-44, DA-AD-45, DA-AD-46, DA-AD-47, DA-AD-49, DA-AD-52, DA-AD-54, DA-AD-56, DA-AD-57, DA-AD-58, DA-AD-59, DA-AD-61, …
	str	ES-AD-22, CN-AD-11, AM-AD-27, AM-AD-89
	aph6id	IT-AD-3, DA-AD-60, DA-AD-6, DA-AD-78, DA-AD-85, ES-AD-17, ES-AD-21, ES-AD-26, ES-AD-39, AM-AD-44, AM-AD-56, AM-AD-58
	aph6ic	JP-IN-1
	aph33ib	DA-AD-3, IT-AD-5, CN-AD-27
	aph33ia	DA-AD-15, DA-AD-68, ES-AD-17, ES-AD-33
sulfonamide	sul1	ES-AD-12, ES-AD-33, CN-AD-27, CN-AD-32, CN-AD-3
sulfonamide	sul3	DA-AD-15, DA-AD-21, DA-AD-60, DA-AD-67, DA-AD-6, DA-AD-78, ES-AD-17, ES-AD-24, ES-AD-26, ES-AD-30, ES-AD-33, ES-AD-39, CN-AD-10, CN-AD-12, CN-AD-14, CN-AD-19, CN-AD-1, CN-AD-21, CN-AD-22, CN-AD-23, CN-AD-25, CN-AD-27, CN-AD-29, CN-AD-2, CN-AD-31, CN-AD-32, CN-AD-3, CN-AD-6, AM-AD-44, AM-AD-48, AM-AD-54, AM-AD-56, AM-AD-57, AM-AD-58, AM-AD-62, AM-AD-68, AM-AD-89
	sul2	IN-CH-M, CN-AD-13, CN-AD-18, CN-AD-19
tetracycline	tet37	DA-AD-1, DA-AD-2, DA-AD-3, DA-AD-4, ES-AD-1, ES-AD-2, ES-AD-3, ES-AD-4, FR-AD-3, FR-AD-7, IN-CH-H, IN-CH-M, IT-AD-2, IT-AD-3, IT-AD-4, IT-AD-6, JP-AD-1, JP-AD-3, JP-AD-7, JP-AD-8, JP-CH-2, DA-AD-10, DA-AD-11, DA-AD-12, DA-AD-13, DA-AD-14, DA-AD-15, DA-AD-16, DA-AD-17, DA-AD-18, DA-AD-19, DA-AD-20, DA-AD-21, DA-AD-22, DA-AD-24, DA-AD-26, DA-AD-27, DA-AD-28, DA-AD-29, DA-AD-30, DA-AD-31, DA-AD-32, …
	tetw	AM-AD-1, DA-AD-2, DA-AD-4, ES-AD-1, ES-AD-2, ES-AD-3, ES-AD-4, FR-AD-1, FR-AD-3, FR-AD-4, FR-AD-5, FR-AD-6, FR-AD-8, IT-AD-1, IT-AD-6, JP-AD-1, JP-AD-2, JP-AD-3, JP-AD-4, JP-AD-9, JP-CH-1, JP-CH-2, DA-AD-11, DA-AD-31, DA-AD-33, DA-AD-47, DA-AD-54, DA-AD-72, ES-AD-10, CN-AD-10, CN-AD-11, CN-AD-12, CN-AD-13, CN-AD-14, CN-AD-17, CN-AD-18, CN-AD-19, CN-AD-1, CN-AD-20, CN-AD-21, CN-AD-22, CN-AD-24, CN…
	tetm	CN-AD-19, CN-AD-1, CN-AD-21, CN-AD-29, CN-AD-32, CN-AD-3
	tets	DA-AD-11, DA-AD-12, DA-AD-15, DA-AD-16, DA-AD-21, DA-AD-30, DA-AD-31, DA-AD-33, DA-AD-34, DA-AD-38, DA-AD-41, DA-AD-43, DA-AD-46, DA-AD-47, DA-AD-48, DA-AD-54, DA-AD-56, DA-AD-57, DA-AD-5, DA-AD-60, DA-AD-62, DA-AD-63, DA-AD-66, DA-AD-67, DA-AD-68, DA-AD-73, DA-AD-77, DA-AD-82, DA-AD-84, ES-AD-10, ES-AD-18, ES-AD-23, ES-AD-26, ES-AD-28, ES-AD-30, ES-AD-31, ES-AD-34, ES-AD-35, ES-AD-36, ES-AD-6, C…
	tetx	ES-AD-4, FR-AD-2, FR-AD-3, FR-AD-4, FR-AD-6, FR-AD-7, FR-AD-8, JP-AD-7, DA-AD-14, DA-AD-21, DA-AD-28, DA-AD-37, DA-AD-41, DA-AD-52, DA-AD-60, DA-AD-70, DA-AD-71, DA-AD-75, DA-AD-78, DA-AD-8, ES-AD-11, ES-AD-15, ES-AD-16, ES-AD-18, ES-AD-21, ES-AD-27, ES-AD-30, ES-AD-31, ES-AD-32, ES-AD-34, ES-AD-35, ES-AD-36, ES-AD-38, ES-AD-39, ES-AD-6, ES-AD-8, ES-AD-9, CN-AD-13, CN-AD-17, CN-AD-18, CN-AD-20, C…
	tetb	ES-AD-17, ES-AD-20
	tet40	DA-AD-3, ES-AD-4, IT-AD-5, JP-AD-9, DA-AD-21, DA-AD-27, DA-AD-29, DA-AD-32, DA-AD-34, DA-AD-36, DA-AD-37, DA-AD-38, DA-AD-39, DA-AD-41, DA-AD-43, DA-AD-44, DA-AD-50, DA-AD-52, DA-AD-54, DA-AD-59, DA-AD-5, DA-AD-64, DA-AD-69, DA-AD-6, DA-AD-72, DA-AD-73, DA-AD-76, ES-AD-14, ES-AD-19, ES-AD-23, ES-AD-25, ES-AD-26, ES-AD-27, ES-AD-30, ES-AD-38, ES-AD-39, ES-AD-6, CN-AD-11, CN-AD-12, CN-AD-13, CN-AD-…
	tetu	JP-IN-3
	tetl	CN-AD-1, CN-AD-7, AM-AD-8
	tet32	FR-AD-5, DA-AD-10, DA-AD-11, DA-AD-12, DA-AD-15, DA-AD-17, DA-AD-30, DA-AD-32, DA-AD-40, DA-AD-41, DA-AD-42, DA-AD-43, DA-AD-46, DA-AD-52, DA-AD-58, DA-AD-64, DA-AD-65, DA-AD-66, DA-AD-69, DA-AD-76, DA-AD-79, DA-AD-7, DA-AD-81, DA-AD-82, ES-AD-16, ES-AD-22, ES-AD-24, ES-AD-26, ES-AD-27, ES-AD-30, ES-AD-32, ES-AD-34, ES-AD-38, ES-AD-6, ES-AD-9, CN-AD-10, CN-AD-11, CN-AD-12, CN-AD-14, CN-AD-17, CN-…
	tetq	DA-AD-1, DA-AD-4, ES-AD-1, ES-AD-2, ES-AD-3, ES-AD-4, FR-AD-3, FR-AD-4, FR-AD-5, FR-AD-6, FR-AD-7, FR-AD-8, IT-AD-3, IT-AD-4, IT-AD-5, IT-AD-6, JP-AD-1, JP-AD-7, JP-AD-8, JP-CH-1, JP-CH-2, DA-AD-40, DA-AD-59, DA-AD-66, DA-AD-77, CN-AD-10, CN-AD-11, CN-AD-12, CN-AD-13, CN-AD-14, CN-AD-17, CN-AD-18, CN-AD-19, CN-AD-1, CN-AD-20, CN-AD-21, CN-AD-22, CN-AD-23, CN-AD-24, CN-AD-25, CN-AD-26, CN-AD-27, C…
	tet30	IT-AD-3
	tett	CN-AD-17, CN-AD-20, CN-AD-26, CN-AD-9
	tet34	FR-AD-2, IT-AD-2, JP-AD-3, JP-CH-1, JP-CH-2, JP-IN-1, DA-AD-26, DA-AD-78, ES-AD-12, ES-AD-36, CN-AD-29, AM-AD-20, AM-AD-32, AM-AD-56
	teto	AM-AD-2, DA-AD-1, ES-AD-4, FR-AD-5, FR-AD-6, FR-AD-8, JP-AD-2, JP-AD-7, JP-AD-9, JP-IN-4, CN-AD-10, CN-AD-12, CN-AD-13, CN-AD-14, CN-AD-19, CN-AD-1, CN-AD-21, CN-AD-22, CN-AD-25, CN-AD-28, CN-AD-29, CN-AD-2, CN-AD-31, CN-AD-32, CN-AD-3, CN-AD-6
	tet36	DA-AD-81, CN-AD-11, CN-AD-21, CN-AD-26, CN-AD-5
tigecycline	mepa	CN-AD-10
trimethoprim	dfra21	CN-AD-14, CN-AD-25, CN-AD-28
	dfra12	CN-AD-12, CN-AD-13, CN-AD-14, CN-AD-19, CN-AD-22, CN-AD-25, CN-AD-28, CN-AD-2, CN-AD-6
	dfra14	ES-AD-26, CN-AD-32, AM-AD-82
	dfra20	CN-AD-10, CN-AD-12, CN-AD-13, CN-AD-14, CN-AD-19, CN-AD-1, CN-AD-21, CN-AD-22, CN-AD-23, CN-AD-24, CN-AD-25, CN-AD-27, CN-AD-28, CN-AD-29, CN-AD-2, CN-AD-30, CN-AD-31, CN-AD-32, CN-AD-3, CN-AD-6, CN-AD-7
	dfra17	DA-AD-85, ES-AD-33
vancomycin	vanwb	DA-AD-51, DA-AD-6, AM-AD-10, AM-AD-13, AM-AD-15, AM-AD-73, AM-AD-80
	vanxyc	CN-AD-3
	vanwg	DA-AD-4, DA-AD-14, DA-AD-15, DA-AD-26, DA-AD-29, DA-AD-32, DA-AD-37, DA-AD-38, DA-AD-44, DA-AD-51, DA-AD-52, DA-AD-55, DA-AD-63, DA-AD-6, DA-AD-74, ES-AD-14, ES-AD-25, ES-AD-27, ES-AD-31, ES-AD-39, CN-AD-14, CN-AD-25, AM-AD-10, AM-AD-13, AM-AD-15, AM-AD-17, AM-AD-21, AM-AD-22, AM-AD-23, AM-AD-27, AM-AD-38, AM-AD-40, AM-AD-41, AM-AD-49, AM-AD-60, AM-AD-61, AM-AD-63, AM-AD-69, AM-AD-70, AM-AD-73, A…
	vanre	DA-AD-15, DA-AD-24, DA-AD-25, DA-AD-32, DA-AD-34, DA-AD-36, DA-AD-37, DA-AD-38, DA-AD-40, DA-AD-43, DA-AD-44, DA-AD-54, DA-AD-58, DA-AD-60, DA-AD-65, DA-AD-68, DA-AD-69, DA-AD-6, DA-AD-72, DA-AD-76, DA-AD-79, DA-AD-7, DA-AD-80, ES-AD-12, ES-AD-21, ES-AD-22, ES-AD-28, ES-AD-39, CN-AD-19, CN-AD-32, CN-AD-3, AM-AD-10, AM-AD-12, AM-AD-13, AM-AD-15, AM-AD-16, AM-AD-17, AM-AD-21, AM-AD-22, AM-AD-24, AM…
	vanrc	DA-AD-30, DA-AD-32, DA-AD-34, DA-AD-39, DA-AD-40, DA-AD-44, DA-AD-49, DA-AD-52, DA-AD-61, DA-AD-64, DA-AD-65, DA-AD-68, DA-AD-76, DA-AD-8, ES-AD-14, ES-AD-21, ES-AD-25, ES-AD-29, ES-AD-32, ES-AD-35, CN-AD-13, CN-AD-14, CN-AD-17, CN-AD-19, CN-AD-22, CN-AD-25, CN-AD-29, CN-AD-32, CN-AD-3, CN-AD-5, AM-AD-10, AM-AD-12, AM-AD-15, AM-AD-16, AM-AD-17, AM-AD-18, AM-AD-31, AM-AD-37, AM-AD-38, AM-AD-41, AM…
	vang	AM-AD-2, DA-AD-2, DA-AD-3, DA-AD-4, ES-AD-2, FR-AD-2, IT-AD-1, IT-AD-2, DA-AD-14, DA-AD-15, DA-AD-22, DA-AD-23, DA-AD-24, DA-AD-25, DA-AD-26, DA-AD-29, DA-AD-32, DA-AD-34, DA-AD-36, DA-AD-37, DA-AD-38, DA-AD-39, DA-AD-40, DA-AD-43, DA-AD-44, DA-AD-49, DA-AD-51, DA-AD-52, DA-AD-53, DA-AD-54, DA-AD-55, DA-AD-57, DA-AD-58, DA-AD-59, DA-AD-60, DA-AD-62, DA-AD-63, DA-AD-64, DA-AD-65, DA-AD-68, DA-AD-6…
	vanhb	CN-AD-10, CN-AD-14, CN-AD-19, CN-AD-21, CN-AD-23, CN-AD-24, CN-AD-25, CN-AD-27, CN-AD-29, CN-AD-32
	vansg	DA-AD-12, DA-AD-29, DA-AD-32, DA-AD-39, DA-AD-41, DA-AD-49, DA-AD-50, DA-AD-55, DA-AD-58, DA-AD-76, DA-AD-79, DA-AD-7, DA-AD-8, ES-AD-25, ES-AD-27, ES-AD-29, ES-AD-31, ES-AD-5, AM-AD-10, AM-AD-12, AM-AD-16, AM-AD-41, AM-AD-48, AM-AD-53, AM-AD-63, AM-AD-80, AM-AD-83
	vanug	AM-AD-1, AM-AD-2, DA-AD-1, DA-AD-2, DA-AD-3, DA-AD-4, ES-AD-2, ES-AD-3, ES-AD-4, FR-AD-1, FR-AD-2, FR-AD-3, FR-AD-4, FR-AD-5, FR-AD-6, FR-AD-7, FR-AD-8, IN-CH-H, IT-AD-1, IT-AD-2, IT-AD-3, IT-AD-4, IT-AD-5, IT-AD-6, JP-AD-1, JP-AD-2, JP-AD-3, JP-AD-4, JP-AD-7, JP-AD-8, JP-AD-9, JP-CH-1, JP-CH-2, DA-AD-10, DA-AD-11, DA-AD-12, DA-AD-14, DA-AD-15, DA-AD-16, DA-AD-17, DA-AD-20, DA-AD-21, DA-AD-22, DA…
	vantg	DA-AD-14, DA-AD-15, DA-AD-44, DA-AD-51, DA-AD-59, DA-AD-80, DA-AD-85, ES-AD-39, AM-AD-10, AM-AD-13, AM-AD-15, AM-AD-17, AM-AD-38, AM-AD-49, AM-AD-70, AM-AD-80, AM-AD-82, AM-AD-92
	vanrg	AM-AD-2, DA-AD-1, DA-AD-3, ES-AD-4, FR-AD-1, JP-AD-8, JP-CH-1, JP-IN-4, DA-AD-11, DA-AD-12, DA-AD-14, DA-AD-15, DA-AD-17, DA-AD-18, DA-AD-20, DA-AD-21, DA-AD-22, DA-AD-24, DA-AD-25, DA-AD-26, DA-AD-27, DA-AD-29, DA-AD-30, DA-AD-32, DA-AD-34, DA-AD-35, DA-AD-36, DA-AD-37, DA-AD-38, DA-AD-39, DA-AD-40, DA-AD-41, DA-AD-42, DA-AD-43, DA-AD-44, DA-AD-45, DA-AD-46, DA-AD-47, DA-AD-48, DA-AD-49, DA-AD-5…
	vanrb	CN-AD-12, CN-AD-13, CN-AD-14, CN-AD-19, CN-AD-1, CN-AD-21, CN-AD-22, CN-AD-23, CN-AD-24, CN-AD-25, CN-AD-27, CN-AD-29, CN-AD-2, CN-AD-30, CN-AD-31, CN-AD-32, CN-AD-3, CN-AD-6, CN-AD-7
	vansc	DA-AD-3, DA-AD-4, ES-AD-4, DA-AD-30, DA-AD-76, CN-AD-14, CN-AD-22, CN-AD-25, CN-AD-29
	vanyg	CN-AD-5
	vanb	CN-AD-14, CN-AD-25, AM-AD-18
	vanxyg	DA-AD-14, DA-AD-15, DA-AD-29, DA-AD-32, DA-AD-34, DA-AD-37, DA-AD-44, DA-AD-50, DA-AD-51, DA-AD-54, DA-AD-57, DA-AD-65, DA-AD-68, DA-AD-74, DA-AD-75, DA-AD-76, DA-AD-78, DA-AD-79, DA-AD-7, DA-AD-85, ES-AD-25, ES-AD-27, ES-AD-39, CN-AD-14, CN-AD-25, AM-AD-10, AM-AD-13, AM-AD-14, AM-AD-15, AM-AD-17, AM-AD-20, AM-AD-22, AM-AD-33, AM-AD-38, AM-AD-41, AM-AD-49, AM-AD-60, AM-AD-61, AM-AD-63, AM-AD-70, …
