# Supplementary material for: In Silico Analysis of Antibiotic Resistance Genes in the Gut Microflora of Individuals from Diverse Geographies and Age-Groups
Source: PLoS One. 2013 Dec 31;8(12):e83823. doi: 10.1371/journal.pone.0083823 (PMC3877126; doi:10.1371/journal.pone.0083823)
Supplement: Table S4 — Nomenclature used for the identified multi-antibiotic resistance profiles along with the specific geographies where observed. (XLSX) [file pone.0083823.s007.xlsx]

## Sheet: Sheet1
Supporting Table S4: Nomenclature used for the identified multi-antibiotic resistance profiles along with the specific geographies where observed
Names for multi-antibiotic resistance profiles	Antibiotics against which resistance is conferred	Geography where observed
F3H8F5	lincosamide, streptogramin_b, macrolide	All
J3I4	vancomycin, teicoplanin	All
E8B3G5A5G2E9F4H1E5	isepamicin, butirosin, paromomycin, amikacin, neomycin, kanamycin, lividomycin, ribostamycin, gentamincin_b	All
A6I8D7B1I6	aminoglycoside, tigecycline, fluoroquinolone, beta_lactam, tetracycline	Danish, Spanish, American
A6E6F5B1A3	aminoglycoside, glycylcycline, macrolide, beta_lactam, acriflavin	All
E8G3I9A5H4C9	isepamicin, netilmicin, tobramycin, amikacin, sisomicin, dibekacin	Chinese, Danish, American
A6F5A4	aminoglycoside, macrolide, acriflavine	Chinese, Spanish, Danish, American
C8D8	deoxycholate, fosfomycin	Italian, Danish, Spanish, Japanese
I3A4G8	t_chloride, acriflavine, puromycin	All
G6C2C1	penicillin, cephalosporin_ii, cephalosporin_i	Danish, Spanish,Chinese
C5D7	chloramphenicol, fluoroquinolone	Danish, Chinese
D3G4	enoxacin, norfloxacin	All
D1D5	doxorubicin, erythromycin	All
C5A4G4	chloramphenicol, acriflavine, norfloxacin	Italian, Japanese, Danish
G2E9	neomycin, kanamycin	Spanish, American
C4B9B4G6	cephamycin, cephalosporin, carbapenem, penicillin	Spanish, Chinese,American
G5G2E9F4H1E5	paromomycin, neomycin, kanamycin, lividomycin, ribostamycin, gentamincin_b	Danish, Spanish
A6E6	aminoglycoside, glycylcycline	Chinese, Spanish
I9E9H4C9E3	tobramycin, kanamycin, sisomicin, dibekacin, gentamicin	Spanish, American
F7D2G1G6	monobactam, e_cephalosporin, n_cephalosporin, penicillin	Italian, Spanish
C6G4	ciprofloxacin, norfloxacin	Danish
E6D7H3D5	glycylcycline, fluoroquinolone, roxithromycin, erythromycin	Chinese
C7G6	cloxacillin, penicillin	Chinese
B4C4B8B9B6B7	carbapenem, cephamycin, ceftriaxone, cephalosporin, cefoxitin, ceftazidime	Japanese
B9G6	cephalosporin, penicillin	Chinese
H9H6	streptomycin, spectomycin	Chinese
F7G6C3B7C2C1	monobactam, penicillin, cephalosporin_iii, ceftazidime, cephalosporin_ii, cephalosporin_i	Chinese
