# Supplementary material for: In Silico Analysis of Antibiotic Resistance Genes in the Gut Microflora of Individuals from Diverse Geographies and Age-Groups
Source: PLoS One. 2013 Dec 31;8(12):e83823. doi: 10.1371/journal.pone.0083823 (PMC3877126; doi:10.1371/journal.pone.0083823)
Supplement: Table S5 — The normalized abundance of (A) Resistance diversity and, (B) Resistance genes, obtained for the 275 gut microbiomes. * The tags AD, CH and IN: Samples are obtained from adult, children and infants respectively. (XLSX) [file pone.0083823.s008.xlsx]

## Sheet: Legend
Supporting Table S5: (A) Diversity and (B) Abundance of antibiotic resistance genes, obtained for the 275 gut microbiomes. * The tags AD, CH and IN: Samples are obtained from adult, children and infants respectively.

## Sheet: A
Metagenome Name	Country	No. of antibiotics against which resistance genes are detected (A)	Metagenom volume (in mega base pairs) (B)	Normalized abundance of profiles (A/B)	Country wise average (standard deviation) of resistance diversity
AM-AD-1	US	4	46.136	0.0867001	0.107 (0.04)
AM-AD-2	US	6	46.0034	0.130425
AM-AD-3	US	10	162.684	0.0614688
AM-AD-4	US	13	113.496	0.114541
AM-AD-5	US	7	79.0388	0.0885641
AM-AD-6	US	3	37.6859	0.0796054
AM-AD-7	US	10	110.613	0.0904054
AM-AD-8	US	11	30.0621	0.365909
AM-AD-9	US	7	30.3932	0.230314
AM-AD-10	US	13	141.938	0.0915894
AM-AD-11	US	12	144.28	0.0831715
AM-AD-12	US	13	165.297	0.0786463
AM-AD-13	US	13	114.358	0.113678
AM-AD-14	US	9	155.969	0.0577036
AM-AD-15	US	12	125.687	0.0954756
AM-AD-16	US	13	162.188	0.0801537
AM-AD-17	US	10	82.8857	0.120648
AM-AD-18	US	14	139.186	0.100585
AM-AD-19	US	13	119.481	0.108804
AM-AD-20	US	8	124.072	0.0644785
AM-AD-21	US	11	162.778	0.0675765
AM-AD-22	US	13	158.06	0.0822473
AM-AD-23	US	7	96.1672	0.0727899
AM-AD-24	US	8	102.111	0.0783459
AM-AD-25	US	9	61.43	0.146508
AM-AD-26	US	7	69.5646	0.100626
AM-AD-27	US	13	149.339	0.0870505
AM-AD-28	US	10	70.6068	0.141629
AM-AD-29	US	10	59.5953	0.167798
AM-AD-30	US	9	74.9554	0.120071
AM-AD-31	US	9	127.206	0.0707512
AM-AD-32	US	18	90.8089	0.198219
AM-AD-33	US	12	117.022	0.102545
AM-AD-34	US	8	97.0409	0.0824394
AM-AD-35	US	10	100.441	0.099561
AM-AD-36	US	4	52.5956	0.076052
AM-AD-37	US	8	93.6005	0.0854696
AM-AD-38	US	8	93.2946	0.0857498
AM-AD-39	US	8	39.4244	0.20292
AM-AD-40	US	9	58.3664	0.154198
AM-AD-41	US	11	165.944	0.0662876
AM-AD-42	US	7	59.8291	0.117
AM-AD-43	US	11	140.218	0.0784494
AM-AD-44	US	11	119.421	0.0921114
AM-AD-45	US	7	70.1436	0.0997953
AM-AD-46	US	8	84.002	0.0952358
AM-AD-47	US	8	73.3427	0.109077
AM-AD-48	US	14	174.316	0.0803139
AM-AD-49	US	13	154.885	0.0839333
AM-AD-50	US	11	142.507	0.0771893
AM-AD-51	US	12	112.088	0.107058
AM-AD-52	US	8	132.963	0.0601673
AM-AD-53	US	8	111.717	0.0716098
AM-AD-54	US	12	181.176	0.066234
AM-AD-55	US	8	58.744	0.136184
AM-AD-56	US	12	140.835	0.0852064
AM-AD-57	US	8	80.4045	0.0994969
AM-AD-58	US	9	48.786	0.184479
AM-AD-59	US	10	71.7357	0.139401
AM-AD-60	US	10	177.767	0.0562535
AM-AD-61	US	9	57.9262	0.15537
AM-AD-62	US	11	129.997	0.0846171
AM-AD-63	US	10	169.155	0.0591172
AM-AD-64	US	9	44.7701	0.201027
AM-AD-65	US	9	83.1913	0.108184
AM-AD-66	US	4	46.7312	0.0855959
AM-AD-67	US	9	92.6551	0.0971344
AM-AD-68	US	10	75.4017	0.132623
AM-AD-69	US	8	90.1604	0.0887308
AM-AD-70	US	12	113.582	0.105651
AM-AD-71	US	8	49.0635	0.163054
AM-AD-72	US	12	185.203	0.0647938
AM-AD-73	US	11	151.642	0.0725391
AM-AD-74	US	5	76.6778	0.0652079
AM-AD-75	US	9	143.626	0.0626626
AM-AD-76	US	10	114.89	0.08704
AM-AD-77	US	12	154.554	0.0776427
AM-AD-78	US	11	170.319	0.0645849
AM-AD-79	US	10	90.6452	0.11032
AM-AD-80	US	12	175.499	0.0683766
AM-AD-81	US	10	101.279	0.0987374
AM-AD-82	US	10	77.4118	0.129179
AM-AD-83	US	9	90.0079	0.0999912
AM-AD-84	US	9	124.692	0.0721777
AM-AD-85	US	9	38.2171	0.235497
AM-AD-86	US	9	51.549	0.174591
AM-AD-87	US	10	110.373	0.0906022
AM-AD-88	US	6	57.4459	0.104446
AM-AD-89	US	13	112.936	0.115109
AM-AD-90	US	10	76.8156	0.130182
AM-AD-91	US	7	39.5105	0.177168
AM-AD-92	US	11	165.944	0.0662876
ES-AD-1	SPANISH	11	63.5761	0.173021	0.143 (0.051)
ES-AD-2	SPANISH	8	70.6017	0.113312
ES-AD-3	SPANISH	10	79.8862	0.125178
ES-AD-4	SPANISH	12	94.5445	0.126924
ES-AD-5	SPANISH	9	50.366	0.178692
ES-AD-6	SPANISH	9	75.2729	0.119565
ES-AD-7	SPANISH	11	95.0347	0.115747
ES-AD-8	SPANISH	9	39.795	0.226159
ES-AD-9	SPANISH	9	33.3867	0.269569
ES-AD-10	SPANISH	6	40.545	0.147984
ES-AD-11	SPANISH	9	74.0035	0.121616
ES-AD-12	SPANISH	24	92.8545	0.258469
ES-AD-13	SPANISH	9	69.1888	0.130079
ES-AD-14	SPANISH	8	82.8439	0.0965671
ES-AD-15	SPANISH	8	47.5474	0.168253
ES-AD-16	SPANISH	10	100.224	0.099777
ES-AD-17	SPANISH	22	66.6979	0.329845
ES-AD-18	SPANISH	10	76.2447	0.131157
ES-AD-19	SPANISH	11	83.5729	0.131622
ES-AD-20	SPANISH	13	59.1924	0.219623
ES-AD-21	SPANISH	10	99.9255	0.100075
ES-AD-22	SPANISH	10	116.112	0.0861235
ES-AD-23	SPANISH	11	56.0893	0.196116
ES-AD-24	SPANISH	12	74.8777	0.160261
ES-AD-25	SPANISH	9	100.974	0.0891317
ES-AD-26	SPANISH	14	76.7871	0.182322
ES-AD-27	SPANISH	9	116.86	0.0770153
ES-AD-28	SPANISH	9	99.5647	0.0903935
ES-AD-29	SPANISH	11	112.949	0.0973895
ES-AD-30	SPANISH	12	94.1138	0.127505
ES-AD-31	SPANISH	10	99.2157	0.100791
ES-AD-32	SPANISH	10	104.214	0.095956
ES-AD-33	SPANISH	13	79.0281	0.164499
ES-AD-34	SPANISH	10	94.2601	0.106089
ES-AD-35	SPANISH	11	113.769	0.0966875
ES-AD-36	SPANISH	19	89.4151	0.212492
ES-AD-37	SPANISH	8	56.9588	0.140452
ES-AD-38	SPANISH	12	121.792	0.0985286
ES-AD-39	SPANISH	9	99.8434	0.0901412
FR-AD-1	FRENCH	9	67.3669	0.133597	0.118 (0.035)
FR-AD-2	FRENCH	4	57.125	0.0700218
FR-AD-3	FRENCH	5	57.1893	0.087429
FR-AD-4	FRENCH	6	67.1879	0.0893017
FR-AD-5	FRENCH	10	66.1682	0.15113
FR-AD-6	FRENCH	7	59.6519	0.117347
FR-AD-7	FRENCH	7	57.0814	0.122632
FR-AD-8	FRENCH	10	57.1683	0.174922
IT-AD-1	ITALIAN	8	49.201	0.162598	0.173 (0.089)
IT-AD-2	ITALIAN	18	53.0166	0.339516
IT-AD-3	ITALIAN	5	61.4899	0.0813141
IT-AD-4	ITALIAN	5	36.2843	0.137801
IT-AD-5	ITALIAN	12	63.1352	0.190068
IT-AD-6	ITALIAN	8	62.1383	0.128745
IN-CH-H	INDIAN	4	36.1057	0.110786	0.131 (0.028)
IN-CH-M	INDIAN	7	46.24	0.151384
JP-AD-1	JAPANESE	8	35.576	0.224871	0.261 (0.24)
JP-AD-2	JAPANESE	5	39.0202	0.128139
JP-AD-3	JAPANESE	8	41.3133	0.193642
JP-AD-4	JAPANESE	4	36.1569	0.110629
JP-AD-7	JAPANESE	4	24.4919	0.163319
JP-AD-8	JAPANESE	8	39.8883	0.20056
JP-AD-9	JAPANESE	9	38.225	0.235448
JP-CH-1	JAPANESE	5	34.4677	0.145063
JP-CH-2	JAPANESE	7	41.7187	0.16779
JP-IN-1	JAPANESE	19	22.8157	0.832761
JP-IN-2	JAPANESE	1	10.6879	0.0935636
JP-IN-3	JAPANESE	2	19.4737	0.102703
JP-IN-4	JAPANESE	19	23.8829	0.795548
DA-AD-1	DANISH	6	86.7535	0.0691615	0.119 (0.054)
DA-AD-2	DANISH	10	83.3548	0.119969
DA-AD-3	DANISH	7	93.5057	0.0748618
DA-AD-4	DANISH	8	96.1527	0.083201
DA-AD-5	DANISH	4	19.6716	0.203338
DA-AD-6	DANISH	12	88.7551	0.135204
DA-AD-7	DANISH	10	119.581	0.0836254
DA-AD-8	DANISH	7	31.896	0.219463
DA-AD-9	DANISH	3	19.6068	0.153008
DA-AD-10	DANISH	6	31.9842	0.187593
DA-AD-11	DANISH	16	37.2154	0.429929
DA-AD-12	DANISH	10	112.955	0.0885305
DA-AD-13	DANISH	7	36.4862	0.191853
DA-AD-14	DANISH	10	134.24	0.0744936
DA-AD-15	DANISH	14	120.533	0.116151
DA-AD-16	DANISH	6	34.4475	0.174178
DA-AD-17	DANISH	11	114.013	0.0964806
DA-AD-18	DANISH	6	34.0443	0.176241
DA-AD-19	DANISH	2	17.7187	0.112875
DA-AD-20	DANISH	6	41.9322	0.143088
DA-AD-21	DANISH	8	98.7637	0.0810014
DA-AD-22	DANISH	9	70.6546	0.12738
DA-AD-23	DANISH	5	29.9881	0.166733
DA-AD-24	DANISH	4	25.5492	0.156561
DA-AD-25	DANISH	5	54.4423	0.0918404
DA-AD-26	DANISH	23	111.463	0.206347
DA-AD-27	DANISH	9	69.3661	0.129746
DA-AD-28	DANISH	6	19.7079	0.304446
DA-AD-29	DANISH	14	104.528	0.133935
DA-AD-30	DANISH	5	75.8275	0.0659391
DA-AD-31	DANISH	6	54.4538	0.110185
DA-AD-32	DANISH	11	102.025	0.107817
DA-AD-33	DANISH	5	37.6218	0.132902
DA-AD-34	DANISH	8	102.932	0.0777212
DA-AD-35	DANISH	7	94.344	0.0741966
DA-AD-36	DANISH	11	80.433	0.13676
DA-AD-37	DANISH	11	90.3438	0.121757
DA-AD-38	DANISH	8	104.157	0.0768069
DA-AD-39	DANISH	13	115.135	0.112911
DA-AD-40	DANISH	8	91.8156	0.0871312
DA-AD-41	DANISH	7	90.64	0.0772286
DA-AD-42	DANISH	8	111.102	0.0720059
DA-AD-43	DANISH	7	96.4172	0.0726011
DA-AD-44	DANISH	11	94.4262	0.116493
DA-AD-45	DANISH	8	81.7955	0.0978049
DA-AD-46	DANISH	8	44.1419	0.181234
DA-AD-47	DANISH	5	60.1552	0.0831184
DA-AD-48	DANISH	8	47.7383	0.16758
DA-AD-49	DANISH	9	109.029	0.082547
DA-AD-50	DANISH	8	65.4767	0.122181
DA-AD-51	DANISH	7	70.9171	0.0987067
DA-AD-52	DANISH	9	86.742	0.103756
DA-AD-53	DANISH	12	102.428	0.117155
DA-AD-54	DANISH	10	104.167	0.0959998
DA-AD-55	DANISH	9	95.948	0.0938008
DA-AD-56	DANISH	7	72.1669	0.0969974
DA-AD-57	DANISH	8	116.247	0.068819
DA-AD-58	DANISH	10	124.211	0.0805079
DA-AD-59	DANISH	10	92.849	0.107702
DA-AD-60	DANISH	12	73.1586	0.164027
DA-AD-61	DANISH	11	90.6013	0.121411
DA-AD-62	DANISH	8	84.4903	0.0946854
DA-AD-63	DANISH	9	85.5695	0.105178
DA-AD-64	DANISH	8	104.209	0.0767685
DA-AD-65	DANISH	10	92.9041	0.107638
DA-AD-66	DANISH	8	95.5056	0.0837647
DA-AD-67	DANISH	12	83.221	0.144194
DA-AD-68	DANISH	12	117.49	0.102136
DA-AD-69	DANISH	9	112.971	0.0796666
DA-AD-70	DANISH	13	92.3894	0.140709
DA-AD-71	DANISH	6	74.1672	0.0808983
DA-AD-72	DANISH	7	87.0497	0.0804138
DA-AD-73	DANISH	12	95.8171	0.125239
DA-AD-74	DANISH	11	103.752	0.106022
DA-AD-75	DANISH	10	80.5519	0.124144
DA-AD-76	DANISH	7	108.251	0.0646646
DA-AD-77	DANISH	4	30.0032	0.133319
DA-AD-78	DANISH	11	64.4824	0.170589
DA-AD-79	DANISH	9	116.497	0.0772552
DA-AD-80	DANISH	10	108.915	0.0918147
DA-AD-81	DANISH	10	115.716	0.0864186
DA-AD-82	DANISH	12	107.825	0.111291
DA-AD-83	DANISH	5	50.1543	0.0996924
DA-AD-84	DANISH	9	86.2783	0.104314
DA-AD-85	DANISH	13	148.467	0.0875618
CN-AD-1	CHINESE	18	341.183	0.0527577	0.043 (0.020)
CN-AD-2	CHINESE	16	131.764	0.121429
CN-AD-3	CHINESE	18	484.436	0.0371566
CN-AD-4	CHINESE	10	417.911	0.0239285
CN-AD-5	CHINESE	11	312.478	0.0352025
CN-AD-6	CHINESE	16	385.952	0.0414559
CN-AD-7	CHINESE	13	341.183	0.0381028
CN-AD-9	CHINESE	10	324.94	0.0307749
CN-AD-10	CHINESE	17	361.943	0.0469688
CN-AD-11	CHINESE	11	438.786	0.0250692
CN-AD-12	CHINESE	16	385.952	0.0414559
CN-AD-13	CHINESE	21	303.509	0.0691907
CN-AD-14	CHINESE	18	458.331	0.0392729
CN-AD-17	CHINESE	13	472.217	0.0275297
CN-AD-18	CHINESE	11	247.882	0.044376
CN-AD-19	CHINESE	20	707.043	0.0282868
CN-AD-20	CHINESE	11	280.249	0.0392508
CN-AD-21	CHINESE	21	551.624	0.0380694
CN-AD-22	CHINESE	17	664.893	0.025568
CN-AD-23	CHINESE	16	447.768	0.0357328
CN-AD-24	CHINESE	15	317.152	0.047296
CN-AD-25	CHINESE	18	458.331	0.0392729
CN-AD-26	CHINESE	15	552.655	0.0271417
CN-AD-27	CHINESE	19	653.429	0.0290774
CN-AD-28	CHINESE	10	131.764	0.0758932
CN-AD-29	CHINESE	17	273.583	0.0621384
CN-AD-30	CHINESE	11	207.427	0.0530307
CN-AD-31	CHINESE	10	327.74	0.0307749
CN-AD-32	CHINESE	16	380.952	0.0414559

## Sheet: B
Metagenome Name	Country	No. of antibiotic resistance genes detected (A)	Metagenom volume (in mega base pairs) (B)	Normalized abundance of resistance genes (A/B)	Country wise average (standard deviation) of resistance abundance
AM-AD-1	US	10	46.136	0.21675	0.37 (0.096)
AM-AD-2	US	22	46.0034	0.478225
AM-AD-3	US	30	162.684	0.184406
AM-AD-4	US	42	113.496	0.370056
AM-AD-5	US	28	79.0388	0.354257
AM-AD-6	US	9	37.6859	0.238816
AM-AD-7	US	40	110.613	0.361622
AM-AD-8	US	18	30.0621	0.59876
AM-AD-9	US	10	30.3932	0.329021
AM-AD-10	US	60	141.938	0.42272
AM-AD-11	US	49	144.28	0.339617
AM-AD-12	US	81	165.297	0.490027
AM-AD-13	US	53	114.358	0.463455
AM-AD-14	US	61	155.969	0.391102
AM-AD-15	US	54	125.687	0.42964
AM-AD-16	US	81	162.188	0.499419
AM-AD-17	US	41	82.8857	0.494657
AM-AD-18	US	64	139.186	0.459817
AM-AD-19	US	49	119.481	0.410106
AM-AD-20	US	42	124.072	0.338512
AM-AD-21	US	62	162.778	0.380886
AM-AD-22	US	63	158.06	0.398583
AM-AD-23	US	30	96.1672	0.311957
AM-AD-24	US	34	102.111	0.33297
AM-AD-25	US	26	61.43	0.423246
AM-AD-26	US	19	69.5646	0.273127
AM-AD-27	US	49	149.339	0.328113
AM-AD-28	US	38	70.6068	0.538192
AM-AD-29	US	20	59.5953	0.335597
AM-AD-30	US	28	74.9554	0.373555
AM-AD-31	US	27	127.206	0.212254
AM-AD-32	US	48	90.8089	0.528583
AM-AD-33	US	35	117.022	0.299089
AM-AD-34	US	40	97.0409	0.412197
AM-AD-35	US	32	100.441	0.318595
AM-AD-36	US	14	52.5956	0.266182
AM-AD-37	US	25	93.6005	0.267092
AM-AD-38	US	28	93.2946	0.300124
AM-AD-39	US	16	39.4244	0.40584
AM-AD-40	US	22	58.3664	0.376929
AM-AD-41	US	72	165.944	0.433883
AM-AD-42	US	15	59.8291	0.250714
AM-AD-43	US	47	140.218	0.335193
AM-AD-44	US	56	119.421	0.468931
AM-AD-45	US	24	70.1436	0.342155
AM-AD-46	US	26	84.002	0.309517
AM-AD-47	US	29	73.3427	0.395404
AM-AD-48	US	49	174.316	0.281099
AM-AD-49	US	70	154.885	0.451949
AM-AD-50	US	43	142.507	0.30174
AM-AD-51	US	25	112.088	0.223038
AM-AD-52	US	35	132.963	0.263232
AM-AD-53	US	26	111.717	0.232732
AM-AD-54	US	52	181.176	0.287014
AM-AD-55	US	16	58.744	0.272368
AM-AD-56	US	54	140.835	0.383429
AM-AD-57	US	27	80.4045	0.335802
AM-AD-58	US	24	48.786	0.491945
AM-AD-59	US	30	71.7357	0.418202
AM-AD-60	US	72	177.767	0.405025
AM-AD-61	US	24	57.9262	0.41432
AM-AD-62	US	36	129.997	0.276929
AM-AD-63	US	58	169.155	0.34288
AM-AD-64	US	19	44.7701	0.42439
AM-AD-65	US	20	83.1913	0.24041
AM-AD-66	US	6	46.7312	0.128394
AM-AD-67	US	23	92.6551	0.248232
AM-AD-68	US	18	75.4017	0.238721
AM-AD-69	US	33	90.1604	0.366014
AM-AD-70	US	61	113.582	0.537059
AM-AD-71	US	14	49.0635	0.285345
AM-AD-72	US	43	185.203	0.232178
AM-AD-73	US	63	151.642	0.415451
AM-AD-74	US	17	76.6778	0.221707
AM-AD-75	US	50	143.626	0.348125
AM-AD-76	US	43	114.89	0.374272
AM-AD-77	US	56	154.554	0.362332
AM-AD-78	US	63	170.319	0.369895
AM-AD-79	US	32	90.6452	0.353025
AM-AD-80	US	91	175.499	0.518523
AM-AD-81	US	39	101.279	0.385076
AM-AD-82	US	43	77.4118	0.555471
AM-AD-83	US	40	90.0079	0.444405
AM-AD-84	US	46	124.692	0.368908
AM-AD-85	US	23	38.2171	0.601825
AM-AD-86	US	20	51.549	0.38798
AM-AD-87	US	51	110.373	0.462071
AM-AD-88	US	24	57.4459	0.417785
AM-AD-89	US	46	112.936	0.40731
AM-AD-90	US	26	76.8156	0.338473
AM-AD-91	US	19	39.5105	0.480884
AM-AD-92	US	72	165.944	0.433883
ES-AD-1	SPANISH	27	63.5761	0.424688	0.41 (0.108)
ES-AD-2	SPANISH	21	70.6017	0.297443
ES-AD-3	SPANISH	25	79.8862	0.312945
ES-AD-4	SPANISH	34	94.5445	0.359619
ES-AD-5	SPANISH	21	50.366	0.416948
ES-AD-6	SPANISH	27	75.2729	0.358695
ES-AD-7	SPANISH	24	95.0347	0.252539
ES-AD-8	SPANISH	29	39.795	0.728735
ES-AD-9	SPANISH	20	33.3867	0.599041
ES-AD-10	SPANISH	13	40.545	0.320631
ES-AD-11	SPANISH	19	74.0035	0.256744
ES-AD-12	SPANISH	63	92.8545	0.678481
ES-AD-13	SPANISH	29	69.1888	0.419143
ES-AD-14	SPANISH	33	82.8439	0.398339
ES-AD-15	SPANISH	15	47.5474	0.315475
ES-AD-16	SPANISH	39	100.224	0.38913
ES-AD-17	SPANISH	38	66.6979	0.569733
ES-AD-18	SPANISH	37	76.2447	0.48528
ES-AD-19	SPANISH	33	83.5729	0.394865
ES-AD-20	SPANISH	36	59.1924	0.608186
ES-AD-21	SPANISH	40	99.9255	0.400298
ES-AD-22	SPANISH	35	116.112	0.301432
ES-AD-23	SPANISH	26	56.0893	0.463547
ES-AD-24	SPANISH	30	74.8777	0.400653
ES-AD-25	SPANISH	46	100.974	0.455562
ES-AD-26	SPANISH	34	76.7871	0.442783
ES-AD-27	SPANISH	34	116.86	0.290947
ES-AD-28	SPANISH	29	99.5647	0.291268
ES-AD-29	SPANISH	39	112.949	0.34529
ES-AD-30	SPANISH	45	94.1138	0.478145
ES-AD-31	SPANISH	40	99.2157	0.403162
ES-AD-32	SPANISH	40	104.214	0.383824
ES-AD-33	SPANISH	33	79.0281	0.417573
ES-AD-34	SPANISH	37	94.2601	0.392531
ES-AD-35	SPANISH	38	113.769	0.334012
ES-AD-36	SPANISH	41	89.4151	0.458536
ES-AD-37	SPANISH	24	56.9588	0.421357
ES-AD-38	SPANISH	39	121.792	0.320218
ES-AD-39	SPANISH	36	99.8434	0.360565
FR-AD-1	FRENCH	18	67.3669	0.267193	0.32 (0.076)
FR-AD-2	FRENCH	14	57.125	0.245076
FR-AD-3	FRENCH	15	57.1893	0.262287
FR-AD-4	FRENCH	20	67.1879	0.297672
FR-AD-5	FRENCH	20	66.1682	0.30226
FR-AD-6	FRENCH	27	59.6519	0.452626
FR-AD-7	FRENCH	19	57.0814	0.332858
FR-AD-8	FRENCH	24	57.1683	0.419813
IT-AD-1	ITALIAN	15	49.201	0.304872	0.38 (0.185)
IT-AD-2	ITALIAN	39	53.0166	0.735619
IT-AD-3	ITALIAN	15	61.4899	0.243942
IT-AD-4	ITALIAN	11	36.2843	0.303161
IT-AD-5	ITALIAN	28	63.1352	0.443493
IT-AD-6	ITALIAN	17	62.1383	0.273583
IN-CH-H	INDIAN	6	36.1057	0.166179	0.20 (0.051)
IN-CH-M	INDIAN	11	46.24	0.237889
JP-AD-1	JAPANESE	17	35.576	0.477851	0.55 (0.561)
JP-AD-2	JAPANESE	12	39.0202	0.307533
JP-AD-3	JAPANESE	14	41.3133	0.338874
JP-AD-4	JAPANESE	6	36.1569	0.165944
JP-AD-7	JAPANESE	10	24.4919	0.408299
JP-AD-8	JAPANESE	18	39.8883	0.451261
JP-AD-9	JAPANESE	19	38.225	0.497056
JP-CH-1	JAPANESE	13	34.4677	0.377165
JP-CH-2	JAPANESE	16	41.7187	0.383521
JP-IN-1	JAPANESE	42	22.8157	1.84084
JP-IN-2	JAPANESE	1	10.6879	0.0935636
JP-IN-3	JAPANESE	2	19.4737	0.102703
JP-IN-4	JAPANESE	41	23.8829	1.71671
DA-AD-1	DANISH	17	86.7535	0.195958	0.35 (0.098)
DA-AD-2	DANISH	25	83.3548	0.299923
DA-AD-3	DANISH	20	93.5057	0.213891
DA-AD-4	DANISH	35	96.1527	0.364004
DA-AD-5	DANISH	8	19.6716	0.406677
DA-AD-6	DANISH	34	88.7551	0.383077
DA-AD-7	DANISH	40	119.581	0.334502
DA-AD-8	DANISH	16	31.896	0.50163
DA-AD-9	DANISH	6	19.6068	0.306017
DA-AD-10	DANISH	10	31.9842	0.312654
DA-AD-11	DANISH	30	37.2154	0.806117
DA-AD-12	DANISH	36	112.955	0.31871
DA-AD-13	DANISH	15	36.4862	0.411114
DA-AD-14	DANISH	40	134.24	0.297974
DA-AD-15	DANISH	60	120.533	0.497791
DA-AD-16	DANISH	11	34.4475	0.319326
DA-AD-17	DANISH	35	114.013	0.306984
DA-AD-18	DANISH	11	34.0443	0.323108
DA-AD-19	DANISH	3	17.7187	0.169313
DA-AD-20	DANISH	13	41.9322	0.310024
DA-AD-21	DANISH	41	98.7637	0.415132
DA-AD-22	DANISH	20	70.6546	0.283067
DA-AD-23	DANISH	9	29.9881	0.300119
DA-AD-24	DANISH	8	25.5492	0.313121
DA-AD-25	DANISH	10	54.4423	0.183681
DA-AD-26	DANISH	66	111.463	0.592127
DA-AD-27	DANISH	24	69.3661	0.345991
DA-AD-28	DANISH	7	19.7079	0.355187
DA-AD-29	DANISH	47	104.528	0.44964
DA-AD-30	DANISH	21	75.8275	0.276944
DA-AD-31	DANISH	13	54.4538	0.238735
DA-AD-32	DANISH	49	102.025	0.480275
DA-AD-33	DANISH	14	37.6218	0.372125
DA-AD-34	DANISH	33	102.932	0.3206
DA-AD-35	DANISH	32	94.344	0.339184
DA-AD-36	DANISH	36	80.433	0.447577
DA-AD-37	DANISH	39	90.3438	0.431685
DA-AD-38	DANISH	33	104.157	0.316829
DA-AD-39	DANISH	42	115.135	0.364789
DA-AD-40	DANISH	33	91.8156	0.359416
DA-AD-41	DANISH	29	90.64	0.319947
DA-AD-42	DANISH	24	111.102	0.216018
DA-AD-43	DANISH	32	96.4172	0.331891
DA-AD-44	DANISH	50	94.4262	0.529514
DA-AD-45	DANISH	27	81.7955	0.330092
DA-AD-46	DANISH	16	44.1419	0.362467
DA-AD-47	DANISH	15	60.1552	0.249355
DA-AD-48	DANISH	22	47.7383	0.460846
DA-AD-49	DANISH	37	109.029	0.33936
DA-AD-50	DANISH	26	65.4767	0.397088
DA-AD-51	DANISH	14	70.9171	0.197413
DA-AD-52	DANISH	25	86.742	0.288211
DA-AD-53	DANISH	31	102.428	0.302651
DA-AD-54	DANISH	40	104.167	0.383999
DA-AD-55	DANISH	30	95.948	0.312669
DA-AD-56	DANISH	28	72.1669	0.387989
DA-AD-57	DANISH	29	116.247	0.249469
DA-AD-58	DANISH	36	124.211	0.289828
DA-AD-59	DANISH	27	92.849	0.290795
DA-AD-60	DANISH	33	73.1586	0.451075
DA-AD-61	DANISH	33	90.6013	0.364233
DA-AD-62	DANISH	25	84.4903	0.295892
DA-AD-63	DANISH	36	85.5695	0.420711
DA-AD-64	DANISH	32	104.209	0.307074
DA-AD-65	DANISH	34	92.9041	0.365969
DA-AD-66	DANISH	31	95.5056	0.324588
DA-AD-67	DANISH	39	83.221	0.468632
DA-AD-68	DANISH	36	117.49	0.306409
DA-AD-69	DANISH	42	112.971	0.371777
DA-AD-70	DANISH	50	92.3894	0.541187
DA-AD-71	DANISH	21	74.1672	0.283144
DA-AD-72	DANISH	24	87.0497	0.275704
DA-AD-73	DANISH	47	95.8171	0.490518
DA-AD-74	DANISH	40	103.752	0.385534
DA-AD-75	DANISH	27	80.5519	0.335188
DA-AD-76	DANISH	31	108.251	0.286372
DA-AD-77	DANISH	12	30.0032	0.399957
DA-AD-78	DANISH	23	64.4824	0.356686
DA-AD-79	DANISH	46	116.497	0.39486
DA-AD-80	DANISH	38	108.915	0.348896
DA-AD-81	DANISH	33	115.716	0.285181
DA-AD-82	DANISH	36	107.825	0.333874
DA-AD-83	DANISH	7	50.1543	0.139569
DA-AD-84	DANISH	22	86.2783	0.254989
DA-AD-85	DANISH	50	148.467	0.336776
CN-AD-1	CHINESE	316	341.183	0.92619	0.79 (0.454)
CN-AD-2	CHINESE	360	131.764	2.73216
CN-AD-3	CHINESE	400	484.436	0.825703
CN-AD-4	CHINESE	141	417.911	0.337392
CN-AD-5	CHINESE	162	312.478	0.518437
CN-AD-6	CHINESE	360	385.952	0.932758
CN-AD-7	CHINESE	100	341.183	0.293098
CN-AD-9	CHINESE	140	324.94	0.430849
CN-AD-10	CHINESE	257	361.943	0.710057
CN-AD-11	CHINESE	211	438.786	0.480872
CN-AD-12	CHINESE	360	385.952	0.932758
CN-AD-13	CHINESE	276	303.509	0.909364
CN-AD-14	CHINESE	421	458.331	0.918551
CN-AD-17	CHINESE	192	472.217	0.406593
CN-AD-18	CHINESE	170	247.882	0.685811
CN-AD-19	CHINESE	496	707.043	0.701513
CN-AD-20	CHINESE	181	280.249	0.645854
CN-AD-21	CHINESE	406	551.624	0.736009
CN-AD-22	CHINESE	509	664.893	0.765537
CN-AD-23	CHINESE	288	447.768	0.64319
CN-AD-24	CHINESE	330	317.152	1.04051
CN-AD-25	CHINESE	421	458.331	0.918551
CN-AD-26	CHINESE	167	552.655	0.302178
CN-AD-27	CHINESE	449	653.429	0.687144
CN-AD-28	CHINESE	159	131.764	1.2067
CN-AD-29	CHINESE	341	273.583	1.24642
CN-AD-30	CHINESE	101	207.427	0.486918
CN-AD-31	CHINESE	140	327.74	0.430849
CN-AD-32	CHINESE	360	380.952	0.932758
