# Supplementary material for: In Silico Analysis of Antibiotic Resistance Genes in the Gut Microflora of Individuals from Diverse Geographies and Age-Groups
Source: PLoS One. 2013 Dec 31;8(12):e83823. doi: 10.1371/journal.pone.0083823 (PMC3877126; doi:10.1371/journal.pone.0083823)
Supplement: Table S6 — List of resistance genes detected specifically in the chinese gut metagenomes. (XLSX) [file pone.0083823.s009.xlsx]

## Sheet: Sheet1
Supporting Table S6: List of resistance genes detected specifically in the Chinese gut metagenomes
Resistance gene	Resistance against
mexy	A6E6*
bl2b_tem	B9G6*
meca	beta_lactam
bl2d_oxa2	C7G6*
catb2	chloramphenicol
cata8
cata16
mexd	E6D7H3D5*
aac6if	E8G3I9A5H4C9*
ereb	erythromycin
lsa	F3H8H5
oleb
msra
srmb
tlrc
bl2be_ctxm	F7G6C3B7C2C1*
smeb	fluoroquinolone
aad9ib	H9H6*
vansd	J3I4
vana
vanha
vanhd
mecr1	methicillin
mexw	MultiDrug
tetm	tetracycline
tetl
tett
dfra21	trimethoprim
dfra12
dfra20
vanxyc	vancomycin
vanhb
vanrb
vanyg
vanb
