# Supplementary material for: In Silico Analysis of Antibiotic Resistance Genes in the Gut Microflora of Individuals from Diverse Geographies and Age-Groups
Source: PLoS One. 2013 Dec 31;8(12):e83823. doi: 10.1371/journal.pone.0083823 (PMC3877126; doi:10.1371/journal.pone.0083823)
Supplement: Table S7 — Contigs showing hits to more than one antibiotic resistance gene. (XLSX) [file pone.0083823.s010.xlsx]

## Sheet: Sheet3
Supporting Table S7: Contigs showing hits to more than one antibiotic resistance gene
Sl. No.	Metagenome name	Contig	Antibiotic resistance gene	Region of the contig showing hit	Identity with resistance gene	Taxonomic origin of the antibiotic resistance gene	Resistance against
1	DA-AD-1	MC20.MG29.AS1.I1.C7146	vanrg	1282-584	100	Coprococcus eutactus ATCC 27759	vancomycin
	DA-AD-1	MC20.MG29.AS1.I1.C7146	vanug	566-360	100	Eubacterium rectale ATCC 33656	vancomycin
2	DA-AD-2	MC20.MG30.AS1.I1.C3619	vang	2124-1105	51.9	Enterococcus faecalis	vancomycin
	DA-AD-2	MC20.MG30.AS1.I1.C3619	vanxyg	1084-344	46	Enterococcus faecalis	vancomycin
3	DA-AD-3	MC20.MG31.AS1.I1.C5151	vang	1023-1	57.3	Enterococcus faecalis	vancomycin
	DA-AD-3	MC20.MG31.AS1.I1.C5151	vanrg	2901-2260	72.6	Enterococcus faecalis	vancomycin
	DA-AD-3	MC20.MG31.AS1.I1.C5151	vansc	2150-1182	50.2	Enterococcus casseliflavus	vancomycin
4	DA-AD-4	MC20.MG32.AS1.I1.C1986	vang	9319-8333	57.8	Enterococcus faecalis	vancomycin
	DA-AD-4	MC20.MG32.AS1.I1.C1986	vanrd	7096-6404	81.9	Ruminococcaceae bacterium D16	vancomycin, teicoplanin
	DA-AD-4	MC20.MG32.AS1.I1.C1986	vansc	8174-7206	50.5	Enterococcus casseliflavus	vancomycin
	DA-AD-4	MC20.MG32.AS1.I1.C1986	vantg	12177-10111	46.1	Enterococcus faecalis	vancomycin
	DA-AD-4	MC20.MG32.AS1.I1.C1986	vanxyg	10199-9366	47.8	Enterococcus faecalis	vancomycin
5	DA-AD-6	scaffold1257_5	aph6id	7918-8760	97.88	Vibrio cholerae RC9	streptomycin
	DA-AD-6	scaffold1257_5	sul3	9639-10412	52.12	Salmonella enterica subsp. enterica serovar Choleraesuis str. SC-B67	sulfonamide
6	DA-AD-8	C1526400_1	tetx	2033-3196	89.18	Bacteroides fragilis	tetracycline
	DA-AD-8	C1526400_1	ermf	22-819	99.62	Bacteroides fragilis	F3H8F5
7	DA-AD-11	scaffold50940_6	mdtm	1973-3196	76.23	Salmonella enterica subsp. enterica serovar Paratyphi C strain RKS4594	C5A4G4
	DA-AD-11	scaffold50940_6	fosa	10345-10752	72.06	Serratia marcescens	fosfomycin
8	DA-AD-13	scaffold5894_13	aph33ia	364-1125	50.39	Streptomyces griseus	streptomycin
	DA-AD-13	scaffold5894_13	sul3	1249-2022	52.12	Salmonella enterica subsp. enterica serovar Choleraesuis str. SC-B67	sulfonamide
9	DA-AD-15	C4826581_1	aph33ia	457-1218	50.79	Streptomyces griseus	streptomycin
	DA-AD-15	C4826581_1	sul3	1342-2115	52.12	Salmonella enterica subsp. enterica serovar Choleraesuis str. SC-B67	sulfonamide
10	DA-AD-21	scaffold37496_4	mexb	3184-6294	59.04	Ralstonia eutropha JMP134	A6I8D7B1I6
	DA-AD-21	scaffold37496_4	baca	37432-38256	56.73	Thauera sp. MZ1T	bacitracin
11	DA-AD-29	scaffold18293_4	mexb	10603-13752	56.22	Ralstonia eutropha JMP134	A6I8D7B1I6
	DA-AD-29	scaffold18293_4	smef	9175-10524	55.11	Stenotrophomonas sp. SKA14	fluoroquinolone
12	DA-AD-40	scaffold87514_1	tet32	1396-3306	70.8	Acidaminococcus sp. D21	tetracycline
	DA-AD-40	scaffold87514_1	ant6ia	221-1063	72.95	Pediococcus acidilactici	streptomycin
13	DA-AD-57	scaffold46423_2	mexb	1289-4372	56.75	Ralstonia eutropha JMP134	A6I8D7B1I6
	DA-AD-57	scaffold46423_2	smed	4460-5581	57.59	Stenotrophomonas maltophilia	fluoroquinolone
14	DA-AD-60	scaffold46614_1	aph6id	6992-7834	97.53	Vibrio cholerae RC9	streptomycin
	DA-AD-60	scaffold46614_1	sul3	27-800	52.12	Salmonella enterica subsp. enterica serovar Choleraesuis str. SC-B67	sulfonamide
15	DA-AD-61	scaffold43913_4	mexb	8049-11132	56.56	Ralstonia eutropha JMP134	A6I8D7B1I6
	DA-AD-61	scaffold43913_4	smed	11220-12341	47.33	Stenotrophomonas maltophilia	fluoroquinolone
16	DA-AD-67	scaffold10608_2	aph3iiia	3346-4095	100	Staphylococcus epidermidis RP62A	E8B3G5A5G2E9F4H1E5
	DA-AD-67	scaffold10608_2	ant6ia	556-1374	63.37	Pediococcus acidilactici	streptomycin
17	DA-AD-74	C4320187_1	mefa	113-1333	97.54	Clostridium kluyveri DSM 555	macrolide
	DA-AD-74	C4320187_1	vatb	2192-2776	66.67	Staphylococcus aureus	streptogramin_a
18	DA-AD-78	scaffold22965_1	aph6id	2306-3148	97.88	Vibrio cholerae RC9	streptomycin
	DA-AD-78	scaffold22965_1	sul3	654-1427	52.12	Salmonella enterica subsp. enterica serovar Choleraesuis str. SC-B67	sulfonamide
19	ES-AD-4	MC20.MG36.AS1.I1.C410	ermf	4211-3432	100	Bacteroides fragilis 3_1_12	F3H8F5
	ES-AD-4	MC20.MG36.AS1.I1.C410	tetq	7971-6049	100	Bacteroides fragilis	tetracycline
	ES-AD-4	MC20.MG36.AS1.I1.C410	tetx	3213-2050	100	Bacteroides fragilis 3_1_12	tetracycline
20	ES-AD-4	MC20.MG36.AS1.I1.C1544	vanrd	4584-3842	81.9	Ruminococcaceae bacterium D16	vancomycin, teicoplanin
	ES-AD-4	MC20.MG36.AS1.I1.C1544	vansc	5612-4644	50.5	Enterococcus casseliflavus	vancomycin
21	ES-AD-4	MC20.MG36.AS1.I1.C4646	vanrg	1067-369	99.1	Coprococcus eutactus ATCC 27759	vancomycin
	ES-AD-4	MC20.MG36.AS1.I1.C4646	vanug	351-145	98.6	Eubacterium rectale ATCC 33656	vancomycin
22	ES-AD-5	scaffold25271_1	tetx	496-1659	99.74	Bacteroides fragilis	tetracycline
	ES-AD-5	scaffold25271_1	ermf	1878-2657	99.62	Bacteroides fragilis	F3H8F5
23	ES-AD-5	scaffold3736_2	ermc	1334-2062	70.37	Staphylococcus aureus	F3H8F5
	ES-AD-5	scaffold3736_2	vatb	2132-2728	65.83	Staphylococcus aureus	streptogramin_a
24	ES-AD-7	scaffold43957_1	tetx	1065-2228	99.74	Bacteroides fragilis	tetracycline
	ES-AD-7	scaffold43957_1	ermf	67-846	99.62	Bacteroides fragilis	F3H8F5
25	ES-AD-11	scaffold31620_1	ant2ia	2788-3795	88.99	Yersinia pestis biovar Orientalis str. IP275	I9E9H4C9E3
	ES-AD-11	scaffold31620_1	sul1	4243-5139	99.67	Acinetobacter baumannii AB0057	sulfonamide
26	ES-AD-11	scaffold5723_2	sul1	2185-5289	99.67	Acinetobacter baumannii AB0057	sulfonamide
	ES-AD-11	scaffold5723_2	mdtf	5317-6498	86.86	Citrobacter sp. 30_2	D1D5
27	ES-AD-11	scaffold2844_22	mexb	31409-34492	56.92	Ralstonia eutropha JMP134	A6I8D7B1I6
	ES-AD-11	scaffold2844_22	smed	30264-31376	49.47	Stenotrophomonas maltophilia	fluoroquinolone
28	ES-AD-12	scaffold94222_1	ermc	637-1365	70.37	Staphylococcus aureus	F3H8F5
	ES-AD-12	scaffold94222_1	vate	7-609	57.21	Lactobacillus fermentum	streptogramin_a
29	ES-AD-17	scaffold31378_1	aph6id	4262-5104	97.53	Vibrio cholerae RC9	streptomycin
	ES-AD-17	scaffold31378_1	bl2b_tem1	250-1107	100	Neisseria gonorrhoeae	G6C2C1
	ES-AD-17	scaffold31378_1	sul3	2610-3383	52.12	Salmonella enterica subsp. enterica serovar Choleraesuis str. SC-B67	sulfonamide
30	ES-AD-19	scaffold18848_4	mexb	11640-14750	59.04	Ralstonia eutropha JMP134	A6I8D7B1I6
	ES-AD-19	scaffold18848_4	smed	10432-11565	55.38	Stenotrophomonas maltophilia	fluoroquinolone
31	ES-AD-20	scaffold14439_2	ermc	2719-3447	70.37	Staphylococcus aureus	F3H8F5
	ES-AD-20	scaffold14439_2	vatb	2053-2649	65.83	Staphylococcus aureus	streptogramin_a
32	ES-AD-20	scaffold25704_1	aph3iiia	2644-3393	98.4	Staphylococcus epidermidis RP62A	E8B3G5A5G2E9F4H1E5
	ES-AD-20	scaffold25704_1	ant6ia	4106-4933	63.04	Pediococcus acidilactici	streptomycin
33	ES-AD-21	scaffold82863_1	ermf	798-1961	98.46	Bacteroides fragilis	F3H8F5
	ES-AD-21	scaffold82863_1	tetx	2180-2959	99.74	Bacteroides fragilis	tetracycline
34	ES-AD-33	scaffold56841_1	aph33ia	1603-2766	50.79	Streptomyces griseus	streptomycin
	ES-AD-33	scaffold56841_1	sul3	605-1384	52.12	Salmonella enterica subsp. enterica serovar Choleraesuis str. SC-B67	sulfonamide
35	ES-AD-34	scaffold31583_2	mexb	1802-2563	56.56	Ralstonia eutropha JMP134	A6I8D7B1I6
	ES-AD-34	scaffold31583_2	oprm	905-1678	49.89	Pseudomonas aeruginosa PAO1	A6I8D7B1I6
	ES-AD-34	scaffold27307_3	smed	4249-7332	47.86	Stenotrophomonas maltophilia	fluoroquinolone
36	ES-AD-36	scaffold27307_3	acrb	2730-4040	77.6	Sodalis glossinidius str. 'morsitans'	A6E6F5B1A3
	ES-AD-36	scaffold27307_3	smed	7420-8541	50.53	Stenotrophomonas maltophilia	fluoroquinolone
37	ES-AD-39	scaffold33538_2	tetx	764-3817	99.74	Bacteroides fragilis	tetracycline
	ES-AD-39	scaffold33538_2	ermf	3832-4953	99.62	Bacteroides fragilis	F3H8F5
38	ES-AD-39	scaffold107880_1	aph6id	1668-2417	97.88	Vibrio cholerae RC9	streptomycin
	ES-AD-39	scaffold107880_1	sul3	137-955	52.12	Salmonella enterica subsp. enterica serovar Choleraesuis str. SC-B67	sulfonamide
39	AM-AD-11	SRS013951_WUGC_scaffold_41695	baca	3913-4719	60.22	Clostridium butyricum 5521	bacitracin
	AM-AD-11	SRS013951_WUGC_scaffold_41695	bcra	2230-3159	50.48	Bacillus cereus subsp. cytotoxis NVH 391-98	bacitracin
40	AM-AD-19	SRS015264_WUGC_scaffold_32252	baca	4998-5804	60.22	Clostridium butyricum 5521	bacitracin
	AM-AD-19	SRS015264_WUGC_scaffold_32252	bcra	3315-4244	50.48	Bacillus cereus subsp. cytotoxis NVH 391-98	bacitracin
41	AM-AD-19	SRS015264_WUGC_scaffold_59261	rosa	30723-31874	55.41	Yersinia enterocolitica (type 0:8)	fosmidomycin
	AM-AD-19	SRS015264_WUGC_scaffold_59261	baca	8552-9412	56.6	Porphyromonas uenonis 60-3	bacitracin
42	AM-AD-25	SRS016056_WUGC_scaffold_4637	mefa	6300-7523	96.57	Clostridium kluyveri DSM 555	macrolide
	AM-AD-25	SRS016056_WUGC_scaffold_4637	ermc	3220-3948	69.96	Staphylococcus aureus	F3H8F5
43	AM-AD-27	SRS016335_WUGC_scaffold_14119	tet32	33191-35101	70.8	Acidaminococcus sp. D21	tetracycline
	AM-AD-27	SRS016335_WUGC_scaffold_14119	ant6ia	35434-36276	72.95	Pediococcus acidilactici	streptomycin
44	AM-AD-44	SRS019601_WUGC_scaffold_14459	aph6id	551-1393	97.88	Vibrio cholerae RC9	streptomycin
	AM-AD-44	SRS019601_WUGC_scaffold_14459	sul3	2380-3153	52.12	Salmonella enterica subsp. enterica serovar Choleraesuis str. SC-B67	sulfonamide
45	AM-AD-52	C3050422	tetx	144-1307	99.48	Bacteroides fragilis	tetracycline
	AM-AD-52	C3050422	ermf	1526-2305	99.23	Bacteroides fragilis	F3H8F5
46	AM-AD-56	SRS023526_Baylor_scaffold_13744	aph6id	8198-9040	97.88	Vibrio cholerae RC9	streptomycin
	AM-AD-56	SRS023526_Baylor_scaffold_13744	sul3	6546-7319	52.12	Salmonella enterica subsp. enterica serovar Choleraesuis str. SC-B67	sulfonamide
47	AM-AD-59	SRS024009_Baylor_scaffold_12144	aph3iiia	3379-4128	100	Staphylococcus epidermidis RP62A	E8B3G5A5G2E9F4H1E5
	AM-AD-59	SRS024009_Baylor_scaffold_12144	ant6ia	589-1407	63.37	Pediococcus acidilactici	streptomycin
48	AM-AD-60	SRS024132_Baylor_scaffold_8842	tetx	1138-2301	99.74	Bacteroides fragilis	tetracycline
	AM-AD-60	SRS024132_Baylor_scaffold_8842	ermf	140-919	99.62	Bacteroides fragilis	F3H8F5
49	AM-AD-70	SRS048870_WUGC_scaffold_43778	aph3iiia	6205-6954	100	Staphylococcus epidermidis RP62A	E8B3G5A5G2E9F4H1E5
	AM-AD-70	SRS048870_WUGC_scaffold_43778	ant6ia	8926-9744	63	Pediococcus acidilactici	streptomycin
50	AM-AD-75	SRS050422_LANL_scaffold_54366	mefa	4359-5582	96.57	Clostridium kluyveri DSM 555	macrolide
	AM-AD-75	SRS050422_LANL_scaffold_54366	ermc	1279-2007	69.96	Staphylococcus aureus	F3H8F5
51	AM-AD-77	SRS050925_LANL_scaffold_51784	rosa	68217-69368	55.41	Yersinia enterocolitica (type 0:8)	fosmidomycin
	AM-AD-77	SRS050925_LANL_scaffold_51784	baca	45995-46855	56.25	Porphyromonas uenonis 60-3	bacitracin
52	AM-AD-89	SRS063985_LANL_scaffold_16507	tet32	14807-16717	70.96	Acidaminococcus sp. D21	tetracycline
	AM-AD-89	SRS063985_LANL_scaffold_16507	ant6ia	8125-8967	72.95	Pediococcus acidilactici	streptomycin
53	CN-AD-10	SRR341627_c12985	mefa	1125-362	87.7564	Bacteroides sp. 1_1_6	macrolide
	CN-AD-10	SRR341627_c12985	lnua	311-78	68.3497	Lachnospiraceae bacterium 1_4_56FAA	lincomycin
54	CN-AD-10	SRR341627_c156883	ermf	747-454	86.7422	Bacteroides sp.	lincosamide, streptogramin_b, macrolide
	CN-AD-10	SRR341627_c156883	bl2e_cbla	2198-1117	80.1649	Bacteroides uniformis	cephalosporin
55	CN-AD-10	SRR341627_c79528	lnua	151-2	100	Parabacteroides johnsonii DSM 18315	lincomycin
	CN-AD-10	SRR341627_c79528	mefa	544-153	94.8582	Bacteroides sp. 1_1_6	macrolide
56	CN-AD-11	SRR341628_c240958	vgab	395-246	53.9262	Staphylococcus aureus	streptogramin_a
	CN-AD-11	SRR341628_c240958	tlrc	174-76	51.5635	Streptomyces fradiae	lincosamide, streptogramin_b, macrolide
57	CN-AD-14	SRR341643_c380793	baca	693-235	73.2331	Bryantella formatexigens DSM 14469	bacitracin
	CN-AD-14	SRR341643_c380793	vanrg	1184-956	77.6791	Dorea longicatena DSM 13814	vancomycin
58	CN-AD-14	SRR341643_c175882	lnua	1117-623	89.383	Parabacteroides johnsonii DSM 18315	lincomycin
	CN-AD-14	SRR341643_c175882	mefa	1521-1119	97.8253	Bacteroides sp. 1_1_6	macrolide
59	CN-AD-17	SRR341634_c103079	tet40	1878-1373	94.3939	Roseburia intestinalis L1-82	tetracycline
	CN-AD-17	SRR341634_c103079	tett	1116-173	73.3303	Streptococcus pyogenes	tetracycline
60	CN-AD-19	SRR341636_c156491	lnua	1402-1177	88.7105	Parabacteroides johnsonii DSM 18315	lincomycin
	CN-AD-19	SRR341636_c156491	mefa	1174-302	92.512	Bacteroides sp. 1_1_6	macrolide
61	CN-AD-19	SRR341636_c128976	sul2	1576-1157	82.638	Salmonella enterica subsp. enterica serovar Typhi str. CT18	sulfonamide
	CN-AD-19	SRR341636_c128976	ermf	1079-2	94.355	Bacteroides fragilis	lincosamide, streptogramin_b, macrolide
62	CN-AD-19	SRR341636_c131096	lnua	2819-1374	92.766	Parabacteroides johnsonii DSM 18315	lincomycin
	CN-AD-19	SRR341636_c131096	mefa	3386-2902	79.4609	Bacteroides sp. 1_1_6	macrolide
63	CN-AD-1	SRR341622_c5913	tetm	4054-2928	94.8882	Clostridium difficile	tetracycline
	CN-AD-1	SRR341622_c5913	tetl	2840-2	90.55	Streptococcus pneumoniae	tetracycline
64	CN-AD-1	SRR341622_c174343	lnua	1355-1194	100	Lachnospiraceae bacterium 1_4_56FAA	lincomycin
	CN-AD-1	SRR341622_c174343	vanug	1133-1	96.8919	Lachnospiraceae bacterium 3_1_57FAA_CT1	vancomycin
65	CN-AD-21	SRR341638_c51165	ermf	718-2	93.1159	Bacteroides sp.	lincosamide, streptogramin_b, macrolide
	CN-AD-21	SRR341638_c51165	tetx	2002-797	77.4963	Bacteroides fragilis 3_1_12	tetracycline
66	CN-AD-22	SRR341639_c273706	lnua	660-421	91.7583	Lachnospiraceae bacterium 1_4_56FAA	lincomycin
	CN-AD-22	SRR341639_c273706	vanug	251-123	55.81	Clostridium difficile ATCC 43255	vancomycin
67	CN-AD-22	SRR341639_c34225	lnua	1353-529	92.8479	Lachnospiraceae bacterium 1_4_56FAA	lincomycin
	CN-AD-22	SRR341639_c34225	vanug	461-283	92.6527	Lachnospiraceae bacterium 3_1_57FAA_CT1	vancomycin
68	CN-AD-24	SRR341641_c25854	mefa	1257-791	92.1395	Bacteroides sp. 1_1_6	macrolide
	CN-AD-24	SRR341641_c25854	lnua	790-473	76.3073	Lachnospiraceae bacterium 1_4_56FAA	lincomycin
69	CN-AD-24	SRR341641_c169945	lnua	383-49	76.3137	Lachnospiraceae bacterium 1_4_56FAA	lincomycin
	CN-AD-24	SRR341641_c169945	vanug	604-471	75.4557	Clostridium symbiosum WAL-14673	vancomycin
70	CN-AD-24	SRR341641_c77479	lnua	1477-659	98.3822	Lachnospiraceae bacterium 1_4_56FAA	lincomycin
	CN-AD-24	SRR341641_c77479	vanug	584-162	96.3964	Anaerotruncus colihominis DSM 17241	vancomycin
71	CN-AD-24	SRR341641_c171228	lnua	141-3	78.4924	Lachnospiraceae bacterium 9_1_43BFAA	lincomycin
	CN-AD-24	SRR341641_c171228	vanug	469-224	97.432	Roseburia inulinivorans DSM 16841	vancomycin
72	CN-AD-25	SRR341643_c175882	lnua	1117-623	89.383	Parabacteroides johnsonii DSM 18315	lincomycin
	CN-AD-25	SRR341643_c175882	mefa	1521-1119	97.8253	Bacteroides sp. 1_1_6	macrolide
73	CN-AD-27	SRR341646_c567283	oleb	312-79	59.2236	Streptomyces virginiae	F3H8F5
	CN-AD-27	SRR341646_c567283	vgaa	634-527	57.9719	Bacillus pumilus ATCC 7061	streptogramin_a
74	CN-AD-27	SRR341646_c13003	lnua	2764-659	91.3001	Lachnospiraceae bacterium 1_4_56FAA	lincomycin
	CN-AD-27	SRR341646_c13003	vanug	586-98	85.2693	Clostridium symbiosum WAL-14673	vancomycin
75	CN-AD-27	SRR341646_c554520	lnua	758-552	97.04	Lachnospiraceae bacterium 1_4_56FAA	lincomycin
	CN-AD-27	SRR341646_c554520	vanug	262-1	96.0069	Anaerotruncus colihominis DSM 17241	vancomycin
76	CN-AD-27	SRR341646_c327722	lnua	475-321	100	Lachnospiraceae bacterium 1_4_56FAA	lincomycin
	CN-AD-27	SRR341646_c327722	vanug	219-3	81.64	Anaerotruncus colihominis DSM 17241	vancomycin
77	CN-AD-29	SRR341649_c21372	lnua	1033-875	85.7054	Parabacteroides johnsonii DSM 18315	lincomycin
	CN-AD-29	SRR341649_c21372	mefa	874-166	92.4775	Bacteroides sp. 1_1_6	macrolide
78	FR-AD-3	MC20.MG24.AS1.I1.C363	ermf	2445-1648	99.6	Bacteroides fragilis 3_1_12	F3H8F5
	FR-AD-3	MC20.MG24.AS1.I1.C363	tetx	1429-266	100	Bacteroides fragilis 3_1_12	tetracycline
79	FR-AD-4	MC20.MG25.AS1.I1.C1802	ermf	2353-1574	100	Bacteroides fragilis 3_1_12	F3H8F5
	FR-AD-4	MC20.MG25.AS1.I1.C1802	tetx	1355-192	100	Bacteroides fragilis 3_1_12	tetracycline
80	FR-AD-6	MC20.MG26.AS1.I1.C63	ermf	9694-8912	99.7	Bacteroides fragilis 3_1_12	F3H8F5
	FR-AD-6	MC20.MG26.AS1.I1.C63	tetq	5647-3782	99.6	Bacteroides xylanisolvens XB1A	tetracycline
	FR-AD-6	MC20.MG26.AS1.I1.C63	tetx	8693-7530	100	Bacteroides fragilis 3_1_12	tetracycline
81	FR-AD-7	MC20.MG28.AS1.I1.C82	ermf	1781-984	100	Bacteroides fragilis 3_1_12	F3H8F5
	FR-AD-7	MC20.MG28.AS1.I1.C82	tetq	5756-3882	99.6	Bacteroides xylanisolvens XB1A	tetracycline
	FR-AD-7	MC20.MG28.AS1.I1.C82	tetx	3133-2000	100	Bacteroides fragilis 3_1_12	tetracycline
82	FR-AD-8	MC20.MG37.AS1.I1.C2	tetx	14493-13360	100	Bacteroides fragilis 3_1_12	tetracycline
	FR-AD-8	MC20.MG37.AS1.I1.C2	ermf	13141-12317	100	Bacteroides fragilis 3_1_12	F3H8F5
83	JP-IN-1	MC20.MG12.AS1.I1.C6	mdtn	60633-59608	61	Shigella flexneri 5 str. 8401	t_chloride, acriflavine, puromycin
	JP-IN-1	MC20.MG12.AS1.I1.C6	mdtp	64022-62640	48.9	Escherichia coli ETEC H10407	t_chloride, acriflavine, puromycin
84	JP-IN-1	MC20.MG12.AS1.I1.C11	emrd	57614-56586	93.4	Klebsiella pneumoniae 342	MultiDrug
	JP-IN-1	MC20.MG12.AS1.I1.C11	mdtl	24054-22873	87.8	Enterobacter aerogenes KCTC 2190	chloramphenicol
85	JP-IN-4	MC20.MG15.AS1.I1.C1154	vanra	2588-1905	97.9	Clostridium symbiosum WAL-14163	J3I4
	JP-IN-4	MC20.MG15.AS1.I1.C1154	vansa	1828-794	52.5	Enterococcus faecium E1679	J3I4
