# Supplementary material for: In Silico Analysis of Antibiotic Resistance Genes in the Gut Microflora of Individuals from Diverse Geographies and Age-Groups
Source: PLoS One. 2013 Dec 31;8(12):e83823. doi: 10.1371/journal.pone.0083823 (PMC3877126; doi:10.1371/journal.pone.0083823)
Supplement: Table S8 — Resistotype affiliations of the 267 adult individuals. (XLSX) [file pone.0083823.s011.xlsx]

## Sheet: Sheet1
Supporting Table S8: Resistotype affiliations of the 267 adult individuals
Individual	Resistotype
CN-AD-1	2
CN-AD-2	2
CN-AD-3	2
CN-AD-5	2
CN-AD-6	2
CN-AD-9	2
CN-AD-11	2
CN-AD-12	2
CN-AD-13	2
CN-AD-17	2
CN-AD-18	2
CN-AD-19	2
CN-AD-20	2
CN-AD-21	2
CN-AD-22	2
CN-AD-23	2
CN-AD-24	2
CN-AD-26	2
CN-AD-27	2
CN-AD-28	2
CN-AD-29	2
CN-AD-30	2
CN-AD-31	2
CN-AD-32	2
AM-AD-1	1A
AM-AD-11	1A
AM-AD-29	1A
AM-AD-38	1A
AM-AD-50	1A
AM-AD-59	1A
AM-AD-71	1A
AM-AD-78	1A
AM-AD-79	1A
AM-AD-89	1A
ES-AD-6	1A
ES-AD-7	1A
ES-AD-9	1A
ES-AD-10	1A
ES-AD-11	1A
ES-AD-16	1A
ES-AD-18	1A
ES-AD-19	1A
ES-AD-21	1A
ES-AD-22	1A
ES-AD-27	1A
ES-AD-29	1A
ES-AD-31	1A
ES-AD-33	1A
ES-AD-35	1A
ES-AD-36	1A
ES-AD-39	1A
FR-AD-1	1A
FR-AD-4	1A
FR-AD-5	1A
FR-AD-6	1A
FR-AD-7	1A
FR-AD-8	1A
IT-AD-1	1A
IT-AD-3	1A
IT-AD-6	1A
JP-AD-1	1A
JP-AD-2	1A
JP-AD-4	1A
JP-AD-9	1A
DA-AD-3	1A
DA-AD-5	1A
DA-AD-9	1A
DA-AD-10	1A
DA-AD-12	1A
DA-AD-13	1A
DA-AD-18	1A
DA-AD-20	1A
DA-AD-22	1A
DA-AD-24	1A
DA-AD-25	1A
DA-AD-26	1A
DA-AD-30	1A
DA-AD-33	1A
DA-AD-35	1A
DA-AD-39	1A
DA-AD-40	1A
DA-AD-41	1A
DA-AD-45	1A
DA-AD-46	1A
DA-AD-48	1A
DA-AD-52	1A
DA-AD-54	1A
DA-AD-58	1A
DA-AD-59	1A
DA-AD-62	1A
DA-AD-63	1A
DA-AD-64	1A
DA-AD-65	1A
DA-AD-67	1A
DA-AD-68	1A
DA-AD-69	1A
DA-AD-71	1A
DA-AD-72	1A
DA-AD-75	1A
DA-AD-76	1A
DA-AD-77	1A
DA-AD-78	1A
DA-AD-80	1A
DA-AD-81	1A
DA-AD-82	1A
CN-AD-4	1A
CN-AD-7	1A
CN-AD-10	1A
CN-AD-14	1A
CN-AD-25	1A
AM-AD-2	1B
AM-AD-10	1B
AM-AD-12	1B
AM-AD-13	1B
AM-AD-14	1B
AM-AD-15	1B
AM-AD-16	1B
AM-AD-17	1B
AM-AD-18	1B
AM-AD-22	1B
AM-AD-28	1B
AM-AD-32	1B
AM-AD-40	1B
AM-AD-41	1B
AM-AD-44	1B
AM-AD-48	1B
AM-AD-49	1B
AM-AD-56	1B
AM-AD-60	1B
AM-AD-61	1B
AM-AD-63	1B
AM-AD-69	1B
AM-AD-70	1B
AM-AD-73	1B
AM-AD-80	1B
AM-AD-82	1B
AM-AD-83	1B
AM-AD-85	1B
ES-AD-3	1B
ES-AD-5	1B
ES-AD-8	1B
ES-AD-12	1B
ES-AD-14	1B
ES-AD-17	1B
ES-AD-20	1B
ES-AD-24	1B
ES-AD-25	1B
ES-AD-26	1B
ES-AD-37	1B
FR-AD-2	1B
IT-AD-2	1B
IT-AD-5	1B
JP-AD-8	1B
DA-AD-2	1B
DA-AD-4	1B
DA-AD-6	1B
DA-AD-7	1B
DA-AD-8	1B
DA-AD-14	1B
DA-AD-15	1B
DA-AD-23	1B
DA-AD-29	1B
DA-AD-32	1B
DA-AD-34	1B
DA-AD-36	1B
DA-AD-37	1B
DA-AD-38	1B
DA-AD-44	1B
DA-AD-50	1B
DA-AD-53	1B
DA-AD-55	1B
DA-AD-56	1B
DA-AD-60	1B
DA-AD-61	1B
DA-AD-70	1B
DA-AD-73	1B
DA-AD-74	1B
DA-AD-79	1B
DA-AD-85	1B
CN-AD-8	1B
AM-AD-3	1C
AM-AD-4	1C
AM-AD-5	1C
AM-AD-6	1C
AM-AD-7	1C
AM-AD-8	1C
AM-AD-9	1C
AM-AD-19	1C
AM-AD-20	1C
AM-AD-21	1C
AM-AD-23	1C
AM-AD-24	1C
AM-AD-25	1C
AM-AD-26	1C
AM-AD-27	1C
AM-AD-30	1C
AM-AD-31	1C
AM-AD-33	1C
AM-AD-34	1C
AM-AD-35	1C
AM-AD-36	1C
AM-AD-37	1C
AM-AD-39	1C
AM-AD-42	1C
AM-AD-43	1C
AM-AD-45	1C
AM-AD-46	1C
AM-AD-47	1C
AM-AD-51	1C
AM-AD-52	1C
AM-AD-53	1C
AM-AD-54	1C
AM-AD-55	1C
AM-AD-57	1C
AM-AD-58	1C
AM-AD-62	1C
AM-AD-64	1C
AM-AD-65	1C
AM-AD-66	1C
AM-AD-67	1C
AM-AD-68	1C
AM-AD-72	1C
AM-AD-74	1C
AM-AD-75	1C
AM-AD-76	1C
AM-AD-77	1C
AM-AD-81	1C
AM-AD-84	1C
AM-AD-86	1C
AM-AD-87	1C
AM-AD-88	1C
AM-AD-90	1C
AM-AD-91	1C
ES-AD-1	1C
ES-AD-2	1C
ES-AD-4	1C
ES-AD-13	1C
ES-AD-15	1C
ES-AD-23	1C
ES-AD-28	1C
ES-AD-30	1C
ES-AD-32	1C
ES-AD-34	1C
ES-AD-38	1C
FR-AD-3	1C
IT-AD-4	1C
JP-AD-3	1C
JP-AD-7	1C
DA-AD-1	1C
DA-AD-11	1C
DA-AD-16	1C
DA-AD-17	1C
DA-AD-19	1C
DA-AD-21	1C
DA-AD-27	1C
DA-AD-28	1C
DA-AD-31	1C
DA-AD-42	1C
DA-AD-43	1C
DA-AD-47	1C
DA-AD-49	1C
DA-AD-51	1C
DA-AD-57	1C
DA-AD-66	1C
DA-AD-83	1C
DA-AD-84	1C
